# Supplementary material for: N,N′-Dicyclo­hexyl-N′′,N′′-dimethyl­phospho­ric triamide
Source: Acta Crystallogr Sect E Struct Rep Online. 2011 Jan 26;67(Pt 2):o502. doi: 10.1107/S160053681100287X (PMC3051506; doi:10.1107/S160053681100287X)
Supplement: Supplementary file 1 [file e-67-0o502-sup1.cif]

##############################################################################
###                                                                        ###
###        Electronic paper (Acta Crystallographica Section E)             ###
###                                                                        ###
##############################################################################
#                                                                            #
# This CIF contains the data in a paper accepted for publication in Acta     #
# Crystallographica Section E. It conforms to the requirements of Notes      #
# for Authors for Section E, and has been peer reviewed under the auspices   #
# of the IUCr Commission on Journals.                                        #
#                                                                            #
# Full details of the Crystallographic Information File format               #
# are given in the paper "The Crystallographic Information File (CIF):       #
# a New Standard Archive File for Crystallography" by S. R. Hall, F. H.      #
# Allen and I. D. Brown [Acta Cryst. (1991), A47, 655-685].                  #
#                                                                            #
# The current version of the core CIF dictionary is obtainable from          #
# ftp://ftp.iucr.org/pub/cif_core.dic. The current version number is 2.4.    #
#                                                                            #
# Software is freely available for graphical display of the structure(s) in  #
# this CIF.  For information consult the CIF home page http://www.iucr.org/  #
# cif/home.html                                                              #
#                                                                            #
# This file may be used for bona fide research purposes within the           #
# scientific community so long as proper attribution is given to the journal # 
# article from which it was obtained.                                        #
#                                                                            #
##############################################################################
                                             
data_I
_audit_creation_method     SHELXL-97
_chemical_name_systematic
;
<i>N</i>,<i>N</i>'-Dicyclohexyl-<i>N</i>'',N''-dimethylphosphoric triamide
;
_chemical_name_common     ?
_chemical_formula_moiety     'C14 H30 N3 O P'
_chemical_formula_sum     'C14 H30 N3 O P'
_chemical_formula_iupac     'C14 H30 N3 O P'
_chemical_formula_weight     287.38
_chemical_melting_point     ?
_symmetry_cell_setting     monoclinic
_symmetry_space_group_name_H-M     'P 21/n'
_symmetry_space_group_name_Hall     '-P 2yn'
loop_
    _symmetry_equiv_pos_as_xyz
    'x, y, z'
    '-x+1/2, y+1/2, -z+1/2'
    '-x, -y, -z'
    'x-1/2, -y-1/2, z-1/2'
_cell_length_a     11.742(4)
_cell_length_b     7.712(3)
_cell_length_c     18.366(6)
_cell_angle_alpha     90.00
_cell_angle_beta     102.120(7)
_cell_angle_gamma     90.00
_cell_volume     1626.0(10)
_cell_formula_units_Z     4
_cell_measurement_reflns_used     1063
_cell_measurement_theta_min     2.30
_cell_measurement_theta_max     26.92
_cell_measurement_temperature     120(2)
_exptl_crystal_description     'prizm'
_exptl_crystal_colour     'colorless'
_exptl_crystal_size_max     0.23
_exptl_crystal_size_mid     0.19
_exptl_crystal_size_min     0.13
_exptl_crystal_density_diffrn     1.174
_exptl_crystal_density_meas     ?
_exptl_crystal_density_method     'not measured'
_exptl_crystal_F_000     632
_exptl_absorpt_coefficient_mu     0.168
_exptl_absorpt_correction_type     multi-scan
_exptl_absorpt_process_details     '(<i>SADABS</i>; Sheldrick, 1998)'
_exptl_absorpt_correction_T_min     0.932
_exptl_absorpt_correction_T_max     0.974
_exptl_special_details
;
;
_diffrn_ambient_temperature     120(2)
_diffrn_radiation_type     MoK\a
_diffrn_radiation_wavelength     0.71073
_diffrn_radiation_source     'normal-focus sealed tube'
_diffrn_radiation_monochromator     graphite
_diffrn_measurement_device_type     'Bruker SMART 1000 CCD area-detector'
_diffrn_measurement_method     '\f and \w'
_diffrn_detector_area_resol_mean     ?
_diffrn_reflns_number     11336
_diffrn_reflns_av_R_equivalents     0.1025
_diffrn_reflns_av_sigmaI/netI     0.1257
_diffrn_reflns_theta_min     1.89
_diffrn_reflns_theta_max     27.00
_diffrn_reflns_theta_full     27.00
_diffrn_measured_fraction_theta_max     0.991
_diffrn_measured_fraction_theta_full     0.991
_diffrn_reflns_limit_h_min     -15
_diffrn_reflns_limit_h_max     14
_diffrn_reflns_limit_k_min     -9
_diffrn_reflns_limit_k_max     9
_diffrn_reflns_limit_l_min     -23
_diffrn_reflns_limit_l_max     22
_diffrn_standards_number     ?
_diffrn_standards_interval_count     ?
_diffrn_standards_interval_time     ?
_diffrn_standards_decay_%     ?
_refine_special_details
;
Refinement of <i>F</i>^2^ against ALL reflections. The weighted <i>R</i>-factor
<i>wR</i> and goodness of fit <i>S</i> are based on <i>F</i>^2^, conventional
<i>R</i>-factors <i>R</i> are based on <i>F</i>, with <i>F</i> set to zero for
negative <i>F</i>^2^. The threshold expression of <i>F</i>^2^ >
\s(<i>F</i>^2^) is used only for calculating <i>R</i>-factors(gt) <i>etc</i>.
and is not relevant to the choice of reflections for refinement.
<i>R</i>-factors based on <i>F</i>^2^ are statistically about twice as large
as those based on <i>F</i>, and <i>R</i>- factors based on ALL data will be
even larger.
;
_reflns_number_total     3507
_reflns_number_gt     1873
_reflns_threshold_expression     I>2\s(I)
_refine_ls_structure_factor_coef     Fsqd
_refine_ls_matrix_type     full
_refine_ls_R_factor_all     0.1491
_refine_ls_R_factor_gt     0.0719
_refine_ls_wR_factor_gt     0.1554
_refine_ls_wR_factor_ref     0.1985
_refine_ls_goodness_of_fit_ref     1.044
_refine_ls_restrained_S_all     1.044
_refine_ls_number_reflns     3507
_refine_ls_number_parameters     174
_refine_ls_number_restraints     0
_refine_ls_hydrogen_treatment     constr
_refine_ls_weighting_scheme     calc
_refine_ls_weighting_details
         'calc w=1/[\s^2^(Fo^2^)+(0.0620P)^2^+2.1669P] where P=(Fo^2^+2Fc^2^)/3'
_atom_sites_solution_hydrogens     mixed
_atom_sites_solution_primary     direct
_atom_sites_solution_secondary     difmap
_refine_ls_shift/su_max     0.000
_refine_ls_shift/su_mean     0.000
_refine_diff_density_max     0.509
_refine_diff_density_min     -0.465
_refine_ls_extinction_method     none
_refine_ls_extinction_coef     ?
loop_
    _atom_type_symbol
    _atom_type_description
    _atom_type_scat_dispersion_real
    _atom_type_scat_dispersion_imag
    _atom_type_scat_source
    'C' 'C' 0.0033 0.0016
                         'International Tables Vol C Tables 4.2.6.8 and 6.1.1.4'
    'H' 'H' 0.0000 0.0000
                         'International Tables Vol C Tables 4.2.6.8 and 6.1.1.4'
    'N' 'N' 0.0061 0.0033
                         'International Tables Vol C Tables 4.2.6.8 and 6.1.1.4'
    'O' 'O' 0.0106 0.0060
                         'International Tables Vol C Tables 4.2.6.8 and 6.1.1.4'
    'P' 'P' 0.1023 0.0942
                         'International Tables Vol C Tables 4.2.6.8 and 6.1.1.4'
_computing_data_collection     '<i>SMART</i> (Bruker, 1998)'
_computing_cell_refinement     '<i>SAINT-Plus</i> (Bruker, 1998)'
_computing_data_reduction     '<i>SAINT-Plus</i> (Bruker, 1998)'
_computing_structure_solution     '<i>SHELXTL</i> (Sheldrick, 2008)'
_computing_structure_refinement     '<i>SHELXTL</i> (Sheldrick, 2008)'
_computing_molecular_graphics
     '<i>SHELXTL</i> (Sheldrick, 2008) and Mercury (Macrae <i>et al.</i>, 2008)'
_computing_publication_material     '<i>SHELXTL</i> (Sheldrick, 2008)'
loop_
    _atom_site_type_symbol
    _atom_site_label
    _atom_site_fract_x
    _atom_site_fract_y
    _atom_site_fract_z
    _atom_site_U_iso_or_equiv
    _atom_site_adp_type
    _atom_site_calc_flag
    _atom_site_refinement_flags
    _atom_site_occupancy
    _atom_site_disorder_assembly
    _atom_site_disorder_group
    P P1 0.15685(9) 0.10911(13) 0.22176(6) 0.0231(3) Uani d . 1 . .
    O O1 0.2842(2) 0.0799(3) 0.23095(15) 0.0261(6) Uani d . 1 . .
    N N1 0.1077(3) 0.2079(4) 0.14150(19) 0.0287(8) Uani d . 1 . .
    N N2 0.0944(3) -0.0770(4) 0.23092(18) 0.0250(8) Uani d . 1 . .
    H H2 0.1465 -0.1633 0.2435 0.030 Uiso d R 1 . .
    N N3 0.1111(3) 0.2411(4) 0.27929(18) 0.0242(8) Uani d . 1 . .
    H H3 0.1359 0.3518 0.2819 0.029 Uiso d R 1 . .
    C C1 0.1595(4) 0.1671(6) 0.0782(2) 0.0385(11) Uani d . 1 . .
    H H1A 0.1662 0.2733 0.0501 0.058 Uiso calc R 1 . .
    H H1B 0.1101 0.0834 0.0458 0.058 Uiso calc R 1 . .
    H H1C 0.2371 0.1170 0.0960 0.058 Uiso calc R 1 . .
    C C2 -0.0065(4) 0.2895(6) 0.1205(3) 0.0371(11) Uani d . 1 . .
    H H2A 0.0010 0.4007 0.0961 0.056 Uiso calc R 1 . .
    H H2B -0.0381 0.3090 0.1652 0.056 Uiso calc R 1 . .
    H H2C -0.0591 0.2135 0.0861 0.056 Uiso calc R 1 . .
    C C3 -0.0309(3) -0.1127(5) 0.2152(2) 0.0229(8) Uani d . 1 . .
    H H3A -0.0725 -0.0033 0.2230 0.027 Uiso calc R 1 . .
    C C4 -0.0756(3) -0.1728(5) 0.1348(2) 0.0281(9) Uani d . 1 . .
    H H4A -0.0616 -0.0807 0.1002 0.034 Uiso calc R 1 . .
    H H4B -0.0320 -0.2774 0.1252 0.034 Uiso calc R 1 . .
    C C5 -0.2050(4) -0.2142(6) 0.1202(2) 0.0302(10) Uani d . 1 . .
    H H5A -0.2312 -0.2551 0.0682 0.036 Uiso calc R 1 . .
    H H5B -0.2492 -0.1079 0.1264 0.036 Uiso calc R 1 . .
    C C6 -0.2297(4) -0.3535(5) 0.1737(2) 0.0299(10) Uani d . 1 . .
    H H6A -0.3145 -0.3766 0.1642 0.036 Uiso calc R 1 . .
    H H6B -0.1899 -0.4624 0.1651 0.036 Uiso calc R 1 . .
    C C7 -0.1876(3) -0.2957(5) 0.2534(2) 0.0279(9) Uani d . 1 . .
    H H7A -0.2012 -0.3897 0.2873 0.033 Uiso calc R 1 . .
    H H7B -0.2329 -0.1931 0.2631 0.033 Uiso calc R 1 . .
    C C8 -0.0574(4) -0.2497(5) 0.2699(2) 0.0272(9) Uani d . 1 . .
    H H8A -0.0113 -0.3555 0.2661 0.033 Uiso calc R 1 . .
    H H8B -0.0342 -0.2049 0.3214 0.033 Uiso calc R 1 . .
    C C9 0.1053(3) 0.1887(5) 0.3554(2) 0.0229(9) Uani d . 1 . .
    H H9A 0.0596 0.0784 0.3517 0.027 Uiso calc R 1 . .
    C C10 0.0390(4) 0.3243(5) 0.3902(2) 0.0295(10) Uani d . 1 . .
    H H10A -0.0386 0.3432 0.3576 0.035 Uiso calc R 1 . .
    H H10B 0.0819 0.4356 0.3947 0.035 Uiso calc R 1 . .
    C C11 0.0243(4) 0.2654(6) 0.4670(3) 0.0362(11) Uani d . 1 . .
    H H11A -0.0234 0.1586 0.4621 0.043 Uiso calc R 1 . .
    H H11B -0.0168 0.3563 0.4895 0.043 Uiso calc R 1 . .
    C C12 0.1444(4) 0.2298(6) 0.5181(2) 0.0385(11) Uani d . 1 . .
    H H12A 0.1894 0.3391 0.5268 0.046 Uiso calc R 1 . .
    H H12B 0.1334 0.1863 0.5669 0.046 Uiso calc R 1 . .
    C C13 0.2116(4) 0.0969(6) 0.4830(2) 0.0362(10) Uani d . 1 . .
    H H13A 0.1707 -0.0160 0.4797 0.043 Uiso calc R 1 . .
    H H13B 0.2900 0.0814 0.5150 0.043 Uiso calc R 1 . .
    C C14 0.2238(3) 0.1534(6) 0.4049(2) 0.0298(10) Uani d . 1 . .
    H H14A 0.2720 0.2596 0.4086 0.036 Uiso calc R 1 . .
    H H14B 0.2637 0.0611 0.3822 0.036 Uiso calc R 1 . .
loop_
    _atom_site_aniso_label
    _atom_site_aniso_U_11
    _atom_site_aniso_U_22
    _atom_site_aniso_U_33
    _atom_site_aniso_U_12
    _atom_site_aniso_U_13
    _atom_site_aniso_U_23
    P1 0.0193(5) 0.0217(5) 0.0295(6) -0.0005(4) 0.0079(4) -0.0001(4)
    O1 0.0198(14) 0.0238(15) 0.0363(16) -0.0024(11) 0.0096(12) -0.0017(12)
    N1 0.028(2) 0.0280(19) 0.031(2) 0.0039(15) 0.0084(15) 0.0020(15)
    N2 0.0175(17) 0.0233(18) 0.0352(19) 0.0007(13) 0.0077(14) 0.0006(14)
    N3 0.0225(18) 0.0228(18) 0.0289(19) -0.0022(13) 0.0087(14) -0.0016(14)
    C1 0.055(3) 0.030(2) 0.034(3) 0.004(2) 0.019(2) 0.0054(19)
    C2 0.033(3) 0.034(2) 0.043(3) 0.006(2) 0.003(2) 0.007(2)
    C3 0.0155(19) 0.0207(19) 0.033(2) -0.0009(16) 0.0064(16) -0.0002(17)
    C4 0.029(2) 0.027(2) 0.031(2) -0.0042(18) 0.0119(18) -0.0033(18)
    C5 0.026(2) 0.036(2) 0.029(2) -0.0036(18) 0.0054(18) -0.0019(18)
    C6 0.021(2) 0.029(2) 0.041(3) -0.0014(17) 0.0086(18) -0.0020(19)
    C7 0.024(2) 0.025(2) 0.038(2) -0.0022(17) 0.0133(18) 0.0024(18)
    C8 0.026(2) 0.025(2) 0.031(2) 0.0017(17) 0.0058(17) 0.0008(17)
    C9 0.019(2) 0.023(2) 0.029(2) -0.0053(16) 0.0085(16) -0.0014(17)
    C10 0.028(2) 0.026(2) 0.039(2) -0.0008(18) 0.0164(19) 0.0023(18)
    C11 0.038(3) 0.036(3) 0.041(3) 0.000(2) 0.020(2) -0.001(2)
    C12 0.046(3) 0.045(3) 0.024(2) -0.007(2) 0.006(2) -0.002(2)
    C13 0.031(2) 0.041(3) 0.036(2) -0.005(2) 0.0048(19) 0.006(2)
    C14 0.024(2) 0.031(2) 0.035(2) -0.0026(17) 0.0082(18) 0.0004(18)
_geom_special_details
;
All e.s.d.'s (except the e.s.d. in the dihedral angle between two l.s. planes)
are estimated using the full covariance matrix. The cell e.s.d.'s are taken
into account individually in the estimation of e.s.d.'s in distances, angles
and torsion angles; correlations between e.s.d.'s in cell parameters are only
used when they are defined by crystal symmetry. An approximate (isotropic)
treatment of cell e.s.d.'s is used for estimating e.s.d.'s involving l.s.
planes.
;
loop_
    _geom_bond_atom_site_label_1
    _geom_bond_atom_site_label_2
    _geom_bond_site_symmetry_2
    _geom_bond_distance
    _geom_bond_publ_flag
    P1 O1 . 1.486(3) ?
    P1 N2 . 1.636(3) ?
    P1 N3 . 1.637(3) ?
    P1 N1 . 1.652(4) ?
    N1 C2 . 1.457(5) ?
    N1 C1 . 1.456(5) ?
    N2 C3 . 1.465(5) ?
    N2 H2 . 0.9000 ?
    N3 C9 . 1.471(5) ?
    N3 H3 . 0.9000 ?
    C1 H1A . 0.9800 ?
    C1 H1B . 0.9800 ?
    C1 H1C . 0.9800 ?
    C2 H2A . 0.9800 ?
    C2 H2B . 0.9800 ?
    C2 H2C . 0.9800 ?
    C3 C4 . 1.532(5) ?
    C3 C8 . 1.534(5) ?
    C3 H3A . 1.0000 ?
    C4 C5 . 1.521(6) ?
    C4 H4A . 0.9900 ?
    C4 H4B . 0.9900 ?
    C5 C6 . 1.524(6) ?
    C5 H5A . 0.9900 ?
    C5 H5B . 0.9900 ?
    C6 C7 . 1.511(6) ?
    C6 H6A . 0.9900 ?
    C6 H6B . 0.9900 ?
    C7 C8 . 1.536(6) ?
    C7 H7A . 0.9900 ?
    C7 H7B . 0.9900 ?
    C8 H8A . 0.9900 ?
    C8 H8B . 0.9900 ?
    C9 C14 . 1.518(5) ?
    C9 C10 . 1.522(5) ?
    C9 H9A . 1.0000 ?
    C10 C11 . 1.526(6) ?
    C10 H10A . 0.9900 ?
    C10 H10B . 0.9900 ?
    C11 C12 . 1.545(6) ?
    C11 H11A . 0.9900 ?
    C11 H11B . 0.9900 ?
    C12 C13 . 1.518(6) ?
    C12 H12A . 0.9900 ?
    C12 H12B . 0.9900 ?
    C13 C14 . 1.535(6) ?
    C13 H13A . 0.9900 ?
    C13 H13B . 0.9900 ?
    C14 H14A . 0.9900 ?
    C14 H14B . 0.9900 ?
loop_
    _geom_angle_atom_site_label_1
    _geom_angle_atom_site_label_2
    _geom_angle_atom_site_label_3
    _geom_angle_site_symmetry_1
    _geom_angle_site_symmetry_3
    _geom_angle
    _geom_angle_publ_flag
    O1 P1 N2 . . 108.49(16) ?
    O1 P1 N3 . . 118.64(16) ?
    N2 P1 N3 . . 105.33(17) ?
    O1 P1 N1 . . 109.04(17) ?
    N2 P1 N1 . . 114.59(17) ?
    N3 P1 N1 . . 100.87(17) ?
    C2 N1 C1 . . 113.4(3) ?
    C2 N1 P1 . . 124.4(3) ?
    C1 N1 P1 . . 119.1(3) ?
    C3 N2 P1 . . 126.7(3) ?
    C3 N2 H2 . . 120.8 ?
    P1 N2 H2 . . 112.3 ?
    C9 N3 P1 . . 122.0(3) ?
    C9 N3 H3 . . 106.8 ?
    P1 N3 H3 . . 118.5 ?
    N1 C1 H1A . . 109.5 ?
    N1 C1 H1B . . 109.5 ?
    H1A C1 H1B . . 109.5 ?
    N1 C1 H1C . . 109.5 ?
    H1A C1 H1C . . 109.5 ?
    H1B C1 H1C . . 109.5 ?
    N1 C2 H2A . . 109.5 ?
    N1 C2 H2B . . 109.5 ?
    H2A C2 H2B . . 109.5 ?
    N1 C2 H2C . . 109.5 ?
    H2A C2 H2C . . 109.5 ?
    H2B C2 H2C . . 109.5 ?
    N2 C3 C4 . . 111.9(3) ?
    N2 C3 C8 . . 109.5(3) ?
    C4 C3 C8 . . 110.3(3) ?
    N2 C3 H3A . . 108.3 ?
    C4 C3 H3A . . 108.3 ?
    C8 C3 H3A . . 108.3 ?
    C5 C4 C3 . . 111.2(3) ?
    C5 C4 H4A . . 109.4 ?
    C3 C4 H4A . . 109.4 ?
    C5 C4 H4B . . 109.4 ?
    C3 C4 H4B . . 109.4 ?
    H4A C4 H4B . . 108.0 ?
    C4 C5 C6 . . 110.6(3) ?
    C4 C5 H5A . . 109.5 ?
    C6 C5 H5A . . 109.5 ?
    C4 C5 H5B . . 109.5 ?
    C6 C5 H5B . . 109.5 ?
    H5A C5 H5B . . 108.1 ?
    C7 C6 C5 . . 110.4(3) ?
    C7 C6 H6A . . 109.6 ?
    C5 C6 H6A . . 109.6 ?
    C7 C6 H6B . . 109.6 ?
    C5 C6 H6B . . 109.6 ?
    H6A C6 H6B . . 108.1 ?
    C6 C7 C8 . . 111.7(3) ?
    C6 C7 H7A . . 109.3 ?
    C8 C7 H7A . . 109.3 ?
    C6 C7 H7B . . 109.3 ?
    C8 C7 H7B . . 109.3 ?
    H7A C7 H7B . . 108.0 ?
    C7 C8 C3 . . 111.1(3) ?
    C7 C8 H8A . . 109.4 ?
    C3 C8 H8A . . 109.4 ?
    C7 C8 H8B . . 109.4 ?
    C3 C8 H8B . . 109.4 ?
    H8A C8 H8B . . 108.0 ?
    N3 C9 C14 . . 113.4(3) ?
    N3 C9 C10 . . 109.9(3) ?
    C14 C9 C10 . . 111.0(3) ?
    N3 C9 H9A . . 107.4 ?
    C14 C9 H9A . . 107.4 ?
    C10 C9 H9A . . 107.4 ?
    C9 C10 C11 . . 110.5(3) ?
    C9 C10 H10A . . 109.6 ?
    C11 C10 H10A . . 109.6 ?
    C9 C10 H10B . . 109.6 ?
    C11 C10 H10B . . 109.6 ?
    H10A C10 H10B . . 108.1 ?
    C10 C11 C12 . . 110.5(3) ?
    C10 C11 H11A . . 109.6 ?
    C12 C11 H11A . . 109.6 ?
    C10 C11 H11B . . 109.6 ?
    C12 C11 H11B . . 109.6 ?
    H11A C11 H11B . . 108.1 ?
    C13 C12 C11 . . 110.5(4) ?
    C13 C12 H12A . . 109.5 ?
    C11 C12 H12A . . 109.5 ?
    C13 C12 H12B . . 109.5 ?
    C11 C12 H12B . . 109.5 ?
    H12A C12 H12B . . 108.1 ?
    C12 C13 C14 . . 111.4(4) ?
    C12 C13 H13A . . 109.3 ?
    C14 C13 H13A . . 109.3 ?
    C12 C13 H13B . . 109.3 ?
    C14 C13 H13B . . 109.3 ?
    H13A C13 H13B . . 108.0 ?
    C9 C14 C13 . . 110.9(3) ?
    C9 C14 H14A . . 109.5 ?
    C13 C14 H14A . . 109.5 ?
    C9 C14 H14B . . 109.5 ?
    C13 C14 H14B . . 109.5 ?
    H14A C14 H14B . . 108.1 ?
loop_
    _geom_torsion_atom_site_label_1
    _geom_torsion_atom_site_label_2
    _geom_torsion_atom_site_label_3
    _geom_torsion_atom_site_label_4
    _geom_torsion_site_symmetry_1
    _geom_torsion_site_symmetry_2
    _geom_torsion_site_symmetry_3
    _geom_torsion_site_symmetry_4
    _geom_torsion
    _geom_torsion_publ_flag
    O1 P1 N1 C2 . . . . -166.6(3) ?
    N2 P1 N1 C2 . . . . 71.6(4) ?
    N3 P1 N1 C2 . . . . -40.9(4) ?
    O1 P1 N1 C1 . . . . 34.6(4) ?
    N2 P1 N1 C1 . . . . -87.2(3) ?
    N3 P1 N1 C1 . . . . 160.2(3) ?
    O1 P1 N2 C3 . . . . -170.3(3) ?
    N3 P1 N2 C3 . . . . 61.7(3) ?
    N1 P1 N2 C3 . . . . -48.2(4) ?
    O1 P1 N3 C9 . . . . -77.8(3) ?
    N2 P1 N3 C9 . . . . 43.8(3) ?
    N1 P1 N3 C9 . . . . 163.3(3) ?
    P1 N2 C3 C4 . . . . 91.1(4) ?
    P1 N2 C3 C8 . . . . -146.3(3) ?
    N2 C3 C4 C5 . . . . 178.3(3) ?
    C8 C3 C4 C5 . . . . 56.1(4) ?
    C3 C4 C5 C6 . . . . -58.0(4) ?
    C4 C5 C6 C7 . . . . 57.8(4) ?
    C5 C6 C7 C8 . . . . -56.5(4) ?
    C6 C7 C8 C3 . . . . 55.2(4) ?
    N2 C3 C8 C7 . . . . -177.9(3) ?
    C4 C3 C8 C7 . . . . -54.3(4) ?
    P1 N3 C9 C14 . . . . 65.7(4) ?
    P1 N3 C9 C10 . . . . -169.4(3) ?
    N3 C9 C10 C11 . . . . 175.8(3) ?
    C14 C9 C10 C11 . . . . -57.9(4) ?
    C9 C10 C11 C12 . . . . 57.5(5) ?
    C10 C11 C12 C13 . . . . -56.5(5) ?
    C11 C12 C13 C14 . . . . 55.4(5) ?
    N3 C9 C14 C13 . . . . -179.2(3) ?
    C10 C9 C14 C13 . . . . 56.6(4) ?
    C12 C13 C14 C9 . . . . -55.7(5) ?
loop_
    _geom_hbond_atom_site_label_D
    _geom_hbond_atom_site_label_H
    _geom_hbond_atom_site_label_A
    _geom_hbond_site_symmetry_A
    _geom_hbond_distance_DH
    _geom_hbond_distance_HA
    _geom_hbond_distance_DA
    _geom_hbond_angle_DHA
    _geom_hbond_publ_flag
    N2 H2 O1 2_545 0.90 2.16 3.017(4) 160 y
    N3 H3 O1 2_555 0.90 2.03 2.911(4) 165 y
data_global
_journal_date_recd_electronic     2011-01-14
_journal_date_accepted     2011-01-21
_journal_name_full     'Acta Crystallographica, Section E'
_journal_year     2011
_journal_volume     67
_journal_issue      2
_journal_page_first     o502
_journal_page_last     o502
_journal_paper_category     QO
_journal_coeditor_code     NC2217
_publ_contact_author_name     'Fahimeh Sabbaghi'
_publ_contact_author_address
;
Department of Chemistry, Islamic Azad University--Zanjan Branch,
PO Box 49195-467, Zanjan, Iran
;
_publ_contact_author_email     fahimeh_sabbaghi@yahoo.com
_publ_contact_author_fax     '(+98)-241-4270156'
_publ_contact_author_phone     '(+98)-9122416331'
_publ_section_title
;
<i>N</i>,<i>N</i>'-Dicyclohexyl-<i>N</i>'',N''-dimethylphosphoric triamide
;
loop_
    _publ_author_name
    _publ_author_address
    'Sabbaghi, Fahimeh'
;
Department of Chemistry, Islamic Azad University--Zanjan Branch,
PO Box 49195-467, Zanjan, Iran
;
    'Pourayoubi, Mehrdad'
;
Department of Chemistry, Ferdowsi University of Mashhad, Mashhad 91779, Iran
;
    'Karimi Ahmadabad, Fatemeh'
;
Department of Chemistry, Ferdowsi University of Mashhad, Mashhad 91779, Iran
;
    'Azarkamanzad, Zahra'
;
Department of Chemistry, Ferdowsi University of Mashhad, Mashhad 91779, Iran
;
    'Ebrahimi Valmoozi, Ali Asghar'
;
Department of Chemistry, Tarbiat Modares University, Tehran, Iran
;
