# Supplementary material for: N,N′-Dicyclo­hexyl-N′′,N′′-dimethyl­phospho­ric triamide
Source: Acta Crystallogr Sect E Struct Rep Online. 2011 Jan 26;67(Pt 2):o502. doi: 10.1107/S160053681100287X (PMC3051506; doi:10.1107/S160053681100287X)
Supplement: Supplementary file 2 [file e-67-0o502-Isup2.hkl]

# 
# h,k,l, Fc-squared, Fo-squared, sigma(Fo-squared) and status flag 
# 
data_I
_shelx_title ' n1 in P2(1)/n' 
_shelx_refln_list_code          4 
_shelx_F_calc_maximum      200.84 
_exptl_crystal_F_000       632.00 
_reflns_d_resolution_high  0.7828 
 
loop_ 
 _symmetry_equiv_pos_as_xyz 
 'x, y, z' 
 '-x+1/2, y+1/2, -z+1/2' 
 '-x, -y, -z' 
 'x-1/2, -y-1/2, z-1/2' 
 
_cell_length_a    11.7417 
_cell_length_b     7.7117 
_cell_length_c    18.3661 
_cell_angle_alpha  90.000 
_cell_angle_beta  102.120 
_cell_angle_gamma  90.000 
 
_shelx_F_squared_multiplier     1.000 
 
loop_ 
 _refln_index_h 
 _refln_index_k 
 _refln_index_l 
 _refln_F_squared_calc 
 _refln_F_squared_meas 
 _refln_F_squared_sigma 
 _refln_observed_status 
   4   0   0        3.71      106.78     27.33 o 
   6   0   0       50.01       38.30     17.23 o 
   8   0   0        2.73       -8.64     24.08 o 
  10   0   0       11.94       16.50     25.46 o 
  12   0   0        6.47       16.37     31.27 o 
  14   0   0        4.09       15.47     41.48 o 
   1   1   0     4797.55     4502.01    176.64 o 
   2   1   0    40335.96    42220.00   1773.48 o 
   3   1   0     2519.02     2369.09    100.49 o 
   4   1   0      140.70      170.21     38.41 o 
   5   1   0     1096.57     1276.92     55.27 o 
   6   1   0      197.63      223.89     59.21 o 
   7   1   0      278.41      289.74     21.62 o 
   8   1   0      114.89      136.36     16.58 o 
   9   1   0      263.36      287.50     37.44 o 
  10   1   0      106.34      105.74     21.75 o 
  11   1   0       22.61      -13.04     20.96 o 
  12   1   0        4.75      -21.18     21.03 o 
  13   1   0       85.51       95.53     85.73 o 
  14   1   0       25.97       56.68     31.39 o 
   0   2   0    24802.53    28441.98   1569.01 o 
   1   2   0    10525.79    10502.72    410.32 o 
   2   2   0     1840.03     1801.09     72.51 o 
   3   2   0        0.13        3.43      7.01 o 
   4   2   0       57.05       66.68     10.40 o 
   5   2   0      372.33      334.75     22.11 o 
   6   2   0       10.20       13.01     11.20 o 
   7   2   0      132.62      140.44     16.28 o 
   8   2   0       64.88       66.47     20.28 o 
   9   2   0      132.70      143.00     19.78 o 
  10   2   0       64.14       25.48     17.36 o 
  11   2   0       55.56       72.29     26.01 o 
  12   2   0       53.82       20.75     37.58 o 
  13   2   0       16.72       33.89     32.61 o 
  14   2   0       44.94       77.57     32.33 o 
   1   3   0      761.68      692.17     31.14 o 
   2   3   0     1820.40     2071.12     83.85 o 
   3   3   0     3212.13     3195.19    128.20 o 
   4   3   0      664.53      596.76     27.70 o 
   5   3   0      505.07      595.84     33.12 o 
   6   3   0        2.55       16.51     11.65 o 
   7   3   0        1.73       -0.61     12.58 o 
   8   3   0     1545.94     1518.69     71.29 o 
   9   3   0        0.17      -12.83     15.38 o 
  10   3   0       63.05       54.91     18.94 o 
  11   3   0        1.27       -9.05     18.69 o 
  12   3   0      288.95      329.19     38.44 o 
  13   3   0       42.14      105.34     50.21 o 
   0   4   0      924.60      834.33     53.45 o 
   1   4   0        1.25      -11.45      9.67 o 
   2   4   0     1393.16     1314.36     56.09 o 
   3   4   0     1777.13     1789.56     74.13 o 
   4   4   0       65.68      161.85     33.11 o 
   5   4   0       66.79       43.59     14.84 o 
   6   4   0      202.85      256.33     22.84 o 
   7   4   0     1028.87      919.00     49.73 o 
   8   4   0        5.95       10.64     15.81 o 
   9   4   0      185.66      149.65     22.90 o 
  10   4   0      363.28      374.03     33.22 o 
  11   4   0       20.71      -27.59     31.36 o 
  12   4   0       87.82      158.10     48.55 o 
  13   4   0       48.14       11.50     50.14 o 
   1   5   0      337.41      296.43     22.23 o 
   2   5   0       82.74       66.28     13.87 o 
   3   5   0       22.40       22.09     12.38 o 
   4   5   0      229.84      266.69     28.24 o 
   5   5   0      553.71      631.40     35.70 o 
   6   5   0      115.15      114.89     24.67 o 
   7   5   0      570.03      588.92     51.91 o 
   8   5   0       38.40       19.26     19.41 o 
   9   5   0      580.10      585.31     45.60 o 
  10   5   0        8.65      -17.23     21.59 o 
  11   5   0        1.68      -23.87     23.40 o 
  12   5   0       60.39       76.34     39.50 o 
   0   6   0      851.67      898.53     61.25 o 
   1   6   0       55.40       40.69     14.90 o 
   2   6   0        8.84      196.63     46.06 o 
   3   6   0        6.53       -4.12     14.66 o 
   4   6   0       62.93       40.17     16.96 o 
   5   6   0       88.63       59.98     16.18 o 
   6   6   0       43.72       23.62     18.68 o 
   7   6   0      661.15      777.28     62.18 o 
   8   6   0        0.07        2.51     20.86 o 
   9   6   0       98.03       43.14     23.31 o 
  10   6   0        0.57      -11.84     24.44 o 
  11   6   0      134.79      104.44     37.73 o 
   1   7   0        5.91        2.61     17.25 o 
   2   7   0      190.72      163.64     22.08 o 
   3   7   0       29.72       25.52     18.27 o 
   4   7   0       76.42       41.91     19.71 o 
   5   7   0      456.57      361.07     35.13 o 
   6   7   0       18.87       41.16     23.28 o 
   7   7   0       12.68        7.41     26.48 o 
   8   7   0      492.38      595.90     47.35 o 
   9   7   0       37.57      -47.08     31.84 o 
  10   7   0        0.22      -15.02     34.55 o 
   0   8   0       16.27       63.55     30.15 o 
   1   8   0      332.22      276.42     29.03 o 
   2   8   0        0.59        0.03     21.25 o 
   3   8   0        2.91      -13.32     20.54 o 
   4   8   0        3.50       19.70     27.24 o 
   5   8   0       33.47        0.41     25.31 o 
   6   8   0      146.00      169.88     44.43 o 
   7   8   0       18.03      -17.36     33.21 o 
   8   8   0        9.29       13.48     35.85 o 
   1   9   0       73.47       47.05     25.62 o 
   2   9   0        1.55      -15.24     24.99 o 
   3   9   0      161.43      155.25     34.45 o 
   4   9   0        7.43      -16.00     29.43 o 
   5   9   0       15.39      -54.63     35.07 o 
 -13   0   1      297.29      265.62     51.26 o 
 -11   0   1       71.70       48.41     46.33 o 
  -9   0   1        6.80       20.68     30.86 o 
  -7   0   1     1147.65     1274.71     71.44 o 
  -5   0   1     6412.43     6894.07    347.39 o 
  -3   0   1     1178.98     1235.32     70.74 o 
  -1   0   1     4301.89     4455.70    225.74 o 
   1   0   1     6700.51     8845.03    488.71 o 
   3   0   1     2818.07     2983.48    151.53 o 
   5   0   1     3339.05     3399.48    172.56 o 
   7   0   1     1450.45     1541.75    107.32 o 
   9   0   1      169.03      182.79     90.03 o 
  11   0   1      230.70      205.87     40.75 o 
  13   0   1        1.42      -79.42    163.59 o 
 -14   1   1      113.64      119.61     75.14 o 
 -13   1   1       11.62      -20.95     54.93 o 
 -12   1   1        1.15      -10.67     20.63 o 
 -11   1   1      185.05      198.65     27.36 o 
 -10   1   1      413.37      444.82     34.80 o 
  -9   1   1      231.24      183.29     36.64 o 
  -8   1   1       32.11       22.72     12.55 o 
  -7   1   1     3226.15     3416.02    140.79 o 
  -6   1   1      942.51     1052.36     49.15 o 
  -5   1   1      474.45      502.32     40.73 o 
  -4   1   1     1979.46     1873.35     78.10 o 
  -3   1   1       35.48       51.55     11.00 o 
  -2   1   1     7535.85     7176.16    281.23 o 
  -1   1   1     1046.68     1000.32     40.47 o 
   0   1   1       12.79        3.46      4.94 o 
   1   1   1      626.98      903.04     35.27 o 
   2   1   1      430.11      368.72     18.83 o 
   3   1   1      844.32      776.43     35.45 o 
   4   1   1       10.51        0.60      9.75 o 
   5   1   1     2235.92     2570.84    110.92 o 
   6   1   1     1279.22     1366.17     61.94 o 
   7   1   1     1988.38     1942.79     87.07 o 
   8   1   1      209.60      275.12     31.79 o 
   9   1   1       67.48       79.75     16.83 o 
  10   1   1       39.14       11.05     19.22 o 
  11   1   1       33.06        9.38     38.35 o 
  12   1   1       68.29       27.18     29.59 o 
  13   1   1        9.55        3.16     26.93 o 
  14   1   1      240.55      255.08     40.60 o 
 -14   2   1       64.73       31.32     30.44 o 
 -13   2   1      111.34       94.80     37.08 o 
 -12   2   1       13.72      -24.79     21.16 o 
 -11   2   1      316.01      230.30     29.73 o 
 -10   2   1        4.15       18.71     16.28 o 
  -9   2   1      256.08      288.70     36.50 o 
  -8   2   1      364.49      397.05     27.41 o 
  -7   2   1     1364.25     1250.34     58.42 o 
  -6   2   1      796.21      831.63     40.32 o 
  -5   2   1      144.05      176.88     15.54 o 
  -4   2   1     1257.93     1153.93     52.53 o 
  -3   2   1      250.58      307.91     19.48 o 
  -2   2   1    14941.82    14986.93    584.94 o 
  -1   2   1     1859.18     1949.53     78.46 o 
   0   2   1     3680.63     3541.39    140.22 o 
   1   2   1      287.67      348.50     32.28 o 
   2   2   1     6432.71     6768.53    253.88 o 
   4   2   1        3.96       10.20      9.06 o 
   5   2   1      734.98      797.91     38.82 o 
   6   2   1      343.20      422.60     26.45 o 
   7   2   1      153.65      157.31     24.62 o 
   8   2   1      634.22      675.76     49.20 o 
   9   2   1       24.97       11.12     14.82 o 
  10   2   1      471.91      565.21     37.43 o 
  11   2   1       23.94       -6.89     19.88 o 
  12   2   1      113.17      104.98     35.46 o 
  13   2   1       15.93       23.29     32.76 o 
  14   2   1       65.24        6.55     78.12 o 
 -14   3   1       22.98       12.41     46.61 o 
 -13   3   1       74.13       73.52     43.36 o 
 -12   3   1        9.21       25.62     30.11 o 
 -11   3   1        0.63      -18.34     18.39 o 
 -10   3   1       26.97       14.03     17.21 o 
  -9   3   1     3918.14     4013.38    173.53 o 
  -8   3   1      226.18      221.15     21.66 o 
  -7   3   1       78.84       67.43     16.63 o 
  -6   3   1       51.41       44.97     12.25 o 
  -5   3   1      615.59      628.24     31.03 o 
  -4   3   1     1876.65     1734.06     71.51 o 
  -3   3   1     2375.11     2377.96     96.36 o 
  -2   3   1     2470.39     2267.73     81.30 o 
  -1   3   1      419.30      511.20     24.38 o 
   0   3   1      285.11      311.73     18.87 o 
   1   3   1      451.92      439.07     21.80 o 
   2   3   1      432.52      436.27     23.45 o 
   3   3   1        9.75      147.65     37.10 o 
   4   3   1      421.59      421.73     26.16 o 
   6   3   1      365.65      400.05     26.77 o 
   7   3   1      739.94      814.84     42.27 o 
   8   3   1       76.79       67.22     16.34 o 
   9   3   1      709.90      768.26     44.05 o 
  10   3   1       51.20       33.54     18.18 o 
  11   3   1       76.91      105.86     32.10 o 
  12   3   1       10.95       21.78     25.47 o 
  13   3   1      346.90      544.17     53.96 o 
 -13   4   1        3.52        2.41     45.40 o 
 -12   4   1        5.36      -45.79     42.74 o 
 -11   4   1      479.74      515.32     53.48 o 
 -10   4   1      218.63      197.13     31.21 o 
  -9   4   1      113.41       76.79     19.87 o 
  -8   4   1       36.06        3.69     16.47 o 
  -7   4   1     1504.35     1470.54     72.94 o 
  -6   4   1      964.25      919.79     41.39 o 
  -5   4   1      994.18      993.76     44.57 o 
  -4   4   1      798.09      754.88     35.19 o 
  -3   4   1       45.65      101.06     23.78 o 
  -2   4   1       12.56        1.41      9.94 o 
  -1   4   1     1683.58     1729.18     72.21 o 
   0   4   1       11.91       -7.08      9.67 o 
   1   4   1      439.68      539.57     36.24 o 
   2   4   1      270.63      260.27     18.21 o 
   4   4   1      336.99      307.11     20.71 o 
   5   4   1      113.04      174.94     16.45 o 
   6   4   1       34.47       19.64     16.91 o 
   7   4   1       61.34       50.10     17.38 o 
   8   4   1       58.94       55.98     17.18 o 
   9   4   1      123.21      109.16     21.77 o 
  10   4   1      167.14      144.73     26.04 o 
  11   4   1      370.63      384.87     46.76 o 
  12   4   1       18.51      -32.17     50.12 o 
  13   4   1       72.53      190.62     54.88 o 
 -12   5   1       90.56      123.19     38.17 o 
 -11   5   1        3.00       18.25     23.44 o 
 -10   5   1      335.23      318.94     41.78 o 
  -9   5   1      226.42      188.13     26.74 o 
  -8   5   1      758.38      886.11     54.75 o 
  -7   5   1       82.64       57.54     18.57 o 
  -6   5   1        5.42      -25.64     14.18 o 
  -5   5   1      154.04      164.99     23.94 o 
  -4   5   1      200.06      194.18     19.86 o 
  -3   5   1      571.26      649.34     34.40 o 
  -2   5   1      231.33      210.10     32.23 o 
  -1   5   1        2.78        1.13     11.95 o 
   0   5   1       31.20       -0.41     12.12 o 
   1   5   1      212.03      226.96     31.34 o 
   2   5   1       39.01       32.92     12.70 o 
   3   5   1        8.12        9.65     16.35 o 
   4   5   1        0.31        3.03     12.24 o 
   5   5   1       39.73       35.89     13.35 o 
   6   5   1      257.26      225.54     24.36 o 
   7   5   1        5.23       -3.69     16.45 o 
   8   5   1       93.72       68.72     20.64 o 
   9   5   1       16.59       17.34     26.91 o 
  10   5   1      123.64       71.23     24.07 o 
  11   5   1       54.85       40.04     26.08 o 
  12   5   1      485.41      408.66     58.32 o 
 -11   6   1       17.04       18.74     34.51 o 
 -10   6   1       79.57       63.65     37.05 o 
  -9   6   1       21.76       20.55     22.99 o 
  -8   6   1       47.62       27.79     21.54 o 
  -7   6   1       93.98       14.51     20.11 o 
  -6   6   1      668.39      724.50     47.77 o 
  -5   6   1      115.34       51.24     16.69 o 
  -4   6   1        1.92      -10.56     14.73 o 
  -3   6   1       13.73       10.07     15.26 o 
  -2   6   1      115.57      100.75     17.49 o 
  -1   6   1      444.29      611.82     37.35 o 
   0   6   1      189.98      214.90     21.61 o 
   1   6   1      728.31      821.92     41.35 o 
   2   6   1      120.34      110.58     17.83 o 
   3   6   1       21.28       30.26     15.61 o 
   4   6   1        0.20      -27.68     13.84 o 
   5   6   1      106.91      102.65     21.04 o 
   6   6   1        7.61       12.73     18.41 o 
   7   6   1       95.90       84.37     23.28 o 
   8   6   1       67.46       38.98     24.74 o 
   9   6   1       31.93       29.95     22.61 o 
  10   6   1      363.96      352.11     43.47 o 
  11   6   1        9.24        9.89     37.82 o 
 -10   7   1       18.08       -6.17     33.77 o 
  -9   7   1      152.83      205.57     52.64 o 
  -8   7   1        0.38       28.06     30.38 o 
  -7   7   1      204.36      180.17     28.60 o 
  -6   7   1      383.50      353.03     35.83 o 
  -5   7   1        0.51      -18.69     20.95 o 
  -4   7   1      405.03      383.04     30.03 o 
  -3   7   1      606.33      720.82     42.77 o 
  -2   7   1        5.85       -5.04     17.18 o 
  -1   7   1       12.78       -0.68     16.74 o 
   0   7   1        3.63      -16.37     16.39 o 
   1   7   1        6.23        2.46     17.29 o 
   2   7   1      214.47      206.81     24.06 o 
   3   7   1      677.52      746.84     43.72 o 
   4   7   1      121.98      122.66     22.45 o 
   5   7   1        0.13        0.47     24.50 o 
   6   7   1       32.64       -2.95     22.77 o 
   7   7   1      214.17      280.04    106.79 o 
   8   7   1        1.51      -22.40     24.38 o 
   9   7   1       37.99       37.73     28.53 o 
  10   7   1       83.73       89.97     44.44 o 
  -8   8   1        4.51      -43.08     50.53 o 
  -7   8   1       18.44       21.83     37.09 o 
  -6   8   1       21.10       -4.67     48.55 o 
  -5   8   1      367.89      344.13     37.07 o 
  -4   8   1      182.52      166.13     30.49 o 
  -3   8   1       17.27       24.85     21.75 o 
  -2   8   1       25.96       14.55     22.19 o 
  -1   8   1        0.10      -29.33     20.16 o 
   0   8   1      120.91       73.79     22.75 o 
   1   8   1       30.81       -0.82     21.05 o 
   2   8   1       57.20       58.09     22.45 o 
   3   8   1       14.91       -1.44     22.27 o 
   4   8   1      239.79      214.04     31.89 o 
   5   8   1      344.93      342.82     46.61 o 
   6   8   1       89.49      122.80     30.57 o 
   7   8   1       16.98       12.45     29.19 o 
   8   8   1       26.45       -2.63     36.93 o 
  -6   9   1       60.86       73.97     57.64 o 
  -5   9   1        1.84       -8.75     36.01 o 
  -4   9   1       31.53        5.71     37.54 o 
  -3   9   1       35.75       25.22     26.01 o 
  -2   9   1       97.44       68.18     26.60 o 
  -1   9   1        0.36       -8.61     24.94 o 
   0   9   1        0.62      -27.05     24.47 o 
   1   9   1        4.87        4.07     25.65 o 
   2   9   1      277.54      264.37     32.22 o 
   3   9   1       55.13       21.46     30.68 o 
   4   9   1       68.01       56.18     30.76 o 
   5   9   1        4.84        0.29     30.88 o 
 -14   0   2       23.87       21.37     38.04 o 
 -12   0   2      135.77      110.48     57.06 o 
 -10   0   2      338.76      340.80     93.76 o 
  -8   0   2     1211.82     1346.54    162.60 o 
  -6   0   2     2317.46     2451.56    130.02 o 
  -4   0   2      127.62      114.47     68.60 o 
  -2   0   2      234.98      236.42     45.17 o 
   0   0   2    16255.27    15458.07    854.89 o 
   2   0   2      558.92      777.76     45.22 o 
   4   0   2     4197.34     4780.53    242.57 o 
   6   0   2     3668.07     3805.64    251.58 o 
   8   0   2      269.92      361.97     40.94 o 
  10   0   2      596.83      613.02     62.38 o 
  12   0   2       29.65        7.54     31.53 o 
  14   0   2       23.27       34.89     40.67 o 
 -14   1   2       10.17      -34.45     75.16 o 
 -13   1   2        8.16      -27.70     68.63 o 
 -12   1   2      169.79      162.54     28.24 o 
 -11   1   2      199.05      150.95     27.55 o 
 -10   1   2      275.09      303.35     27.10 o 
  -9   1   2      977.93      959.29     86.28 o 
  -8   1   2      500.28      634.16     49.76 o 
  -7   1   2      717.27      735.35     80.07 o 
  -6   1   2      959.62     1066.30     80.71 o 
  -5   1   2      288.86      373.05     35.81 o 
  -4   1   2      467.45      492.10     30.12 o 
  -3   1   2      108.75      158.77     28.90 o 
  -2   1   2     2403.55     2348.03     89.02 o 
  -1   1   2      692.70      605.34     23.89 o 
   0   1   2     2890.29     2656.99    100.07 o 
   1   1   2     3215.36     2977.28    112.54 o 
   2   1   2      238.18      244.75     21.46 o 
   3   1   2      187.57      267.98     16.82 o 
   4   1   2     1853.50     2027.85     87.48 o 
   5   1   2     2477.64     2710.46    118.16 o 
   6   1   2     1737.88     1780.16     79.86 o 
   7   1   2     1225.87     1141.19     53.99 o 
   8   1   2       14.62       30.13     15.93 o 
   9   1   2      234.93      241.06     22.96 o 
  10   1   2       12.85        9.07     17.65 o 
  11   1   2        3.70       -3.42     19.42 o 
  12   1   2      121.73      163.51     30.90 o 
  13   1   2       50.92       27.43     27.07 o 
  14   1   2        6.76      -27.19     29.70 o 
 -14   2   2        9.59       41.47     56.67 o 
 -13   2   2       22.12       62.04     26.87 o 
 -12   2   2        1.52      -10.04     43.59 o 
 -11   2   2      344.84      396.07     32.23 o 
 -10   2   2      182.39      170.02     21.54 o 
  -9   2   2       17.53       10.27     13.65 o 
  -8   2   2      124.76      119.42     16.37 o 
  -7   2   2     2245.04     2232.78     98.88 o 
  -6   2   2        0.47        0.72      9.13 o 
  -5   2   2      284.98      311.27     17.43 o 
  -4   2   2        0.18        3.68      6.91 o 
  -3   2   2        3.01       -9.92      7.07 o 
  -2   2   2      156.35      179.25     13.33 o 
  -1   2   2       69.87       57.38      8.73 o 
   0   2   2      129.36      184.68     12.85 o 
   1   2   2       56.22       85.86      9.14 o 
   3   2   2      980.56      888.96     50.24 o 
   5   2   2       87.31       55.48     13.30 o 
   6   2   2      978.60      869.14     42.54 o 
   7   2   2        5.22        3.49     12.32 o 
   8   2   2        2.46      -21.54     13.09 o 
   9   2   2     1360.27     1262.83     60.48 o 
  10   2   2        0.82      -16.96     15.69 o 
  11   2   2       17.55        2.72     20.67 o 
  12   2   2       54.66       23.35     37.66 o 
  13   2   2        0.20      -58.67     29.33 o 
  14   2   2       69.24       84.83     33.96 o 
 -14   3   2      247.08      191.32    164.28 o 
 -13   3   2        8.24       18.05     39.16 o 
 -12   3   2      116.76      152.43     44.04 o 
 -11   3   2       15.76       -2.04     18.60 o 
 -10   3   2       45.94       32.19     20.67 o 
  -9   3   2      662.57      748.16     42.90 o 
  -8   3   2     2839.45     3056.76    141.92 o 
  -7   3   2       11.50      -12.77     11.77 o 
  -6   3   2       24.15       10.38     16.97 o 
  -5   3   2        7.91       -8.18      8.65 o 
  -4   3   2      511.26      579.20     27.64 o 
  -3   3   2       19.35       17.85      8.91 o 
  -2   3   2      904.84     1000.22     42.98 o 
  -1   3   2       80.19       75.27     10.75 o 
   0   3   2       31.41       90.84     17.37 o 
   1   3   2      228.80      216.39     15.32 o 
   2   3   2       69.57       35.36      9.09 o 
   3   3   2      130.70      129.43     12.25 o 
   4   3   2       75.37      189.85     34.54 o 
   5   3   2      273.98      283.82     21.80 o 
   6   3   2      509.21      683.03     36.85 o 
   7   3   2      592.21      695.03     40.13 o 
   8   3   2     3406.18     3530.04    154.14 o 
   9   3   2       71.75       85.43     28.75 o 
  10   3   2        1.87      -25.28     18.27 o 
  11   3   2       33.29        0.39     22.70 o 
  12   3   2       69.68       20.43     26.61 o 
  13   3   2       16.05       -7.63     56.20 o 
 -13   4   2        1.38      -61.90     41.48 o 
 -12   4   2       45.00        4.94     30.70 o 
 -11   4   2        0.14      -53.67     26.83 o 
 -10   4   2      110.98       73.38     22.00 o 
  -9   4   2      142.47      155.33     22.71 o 
  -8   4   2       42.71       36.26     18.29 o 
  -7   4   2      241.33      217.05     22.93 o 
  -6   4   2     1531.05     1457.43     62.20 o 
  -5   4   2      205.15      200.61     16.83 o 
  -4   4   2       49.73       48.28     13.05 o 
  -3   4   2      852.42      897.83     40.18 o 
  -2   4   2      170.03      171.77     29.11 o 
  -1   4   2      474.16      508.78     29.44 o 
   0   4   2      998.36      971.29     43.18 o 
   1   4   2      609.43      585.15     33.26 o 
   2   4   2        3.14        3.92     10.14 o 
   3   4   2      421.15      420.73     24.73 o 
   5   4   2      323.20      353.98     27.53 o 
   6   4   2      389.65      460.74     31.39 o 
   7   4   2      401.30      384.19     29.52 o 
   8   4   2      381.30      352.92     29.84 o 
   9   4   2        0.58      -34.34     17.51 o 
  10   4   2      619.68      595.13     56.47 o 
  11   4   2      208.93      141.20     40.94 o 
  12   4   2      193.84      263.98     58.46 o 
  13   4   2       96.07       46.35     44.35 o 
 -12   5   2        2.93      -38.29     32.79 o 
 -11   5   2      129.96      167.74     75.58 o 
 -10   5   2       41.26        9.04     21.18 o 
  -9   5   2      238.81      251.92     32.19 o 
  -8   5   2        2.13        6.81     17.82 o 
  -7   5   2      883.01      896.10     85.03 o 
  -6   5   2      277.57      310.04     23.82 o 
  -5   5   2       91.44       89.20     15.31 o 
  -4   5   2      432.02      443.90     69.86 o 
  -3   5   2      295.33      300.16     47.72 o 
  -2   5   2        6.36      -16.90     11.64 o 
  -1   5   2       44.08       40.03     13.24 o 
   0   5   2      211.56      223.59     19.30 o 
   1   5   2      911.38      758.70     36.44 o 
   2   5   2       82.56       87.09     14.39 o 
   3   5   2      728.08      732.39     37.49 o 
   4   5   2       14.56      -12.98     12.33 o 
   5   5   2       73.90       65.67     14.02 o 
   6   5   2       66.12       50.50     16.83 o 
   7   5   2      343.72      336.65     30.44 o 
   8   5   2       20.04        9.97     18.48 o 
   9   5   2     1122.57     1143.42     70.67 o 
  10   5   2       15.22       -1.12     23.88 o 
  11   5   2        0.32      -49.61     24.80 o 
  12   5   2       17.92      -19.93     32.03 o 
 -11   6   2       64.01       29.91     33.18 o 
 -10   6   2       11.43      -40.04     36.36 o 
  -9   6   2       52.21       11.66     29.10 o 
  -8   6   2        0.72       -8.08     19.93 o 
  -7   6   2      370.25      340.68     32.10 o 
  -6   6   2        5.90      -24.60     17.18 o 
  -5   6   2      191.41      190.10     21.08 o 
  -4   6   2      412.60      407.21     28.27 o 
  -3   6   2        3.21       20.39     15.17 o 
  -2   6   2      131.05      154.90     19.62 o 
  -1   6   2      282.61      293.53     26.96 o 
   0   6   2      921.95      930.62     44.44 o 
   1   6   2       95.22       86.18     17.57 o 
   3   6   2      161.72      127.60     18.52 o 
   4   6   2       47.84       31.32     22.15 o 
   5   6   2      667.87      695.56     46.35 o 
   6   6   2        4.00        4.02     19.18 o 
   7   6   2      207.62      186.48     26.36 o 
   8   6   2       62.54       69.23     23.28 o 
   9   6   2       22.70       24.71     26.79 o 
  10   6   2       10.53       40.78     27.17 o 
  11   6   2      177.20      159.99     40.10 o 
 -10   7   2       86.04      120.75     38.44 o 
  -9   7   2       12.58       20.28     31.91 o 
  -8   7   2      274.72      315.34     46.66 o 
  -7   7   2       19.05      -36.05     27.34 o 
  -6   7   2      107.04       93.17     25.52 o 
  -5   7   2      240.92      218.42     29.54 o 
  -4   7   2       31.44       65.84     19.81 o 
  -3   7   2        1.33       -9.98     17.67 o 
  -2   7   2      380.85      464.84     33.08 o 
  -1   7   2       31.26       17.85     17.93 o 
   0   7   2      161.08      157.17     21.92 o 
   1   7   2        6.74        4.56     17.48 o 
   2   7   2      348.27      328.09     28.46 o 
   3   7   2      206.46      195.93     23.85 o 
   4   7   2        4.16       23.39     21.42 o 
   5   7   2      108.52       94.50     24.71 o 
   6   7   2        7.99      -14.23     21.27 o 
   7   7   2        0.80       -1.89     26.51 o 
   8   7   2      487.87      552.37     57.79 o 
   9   7   2       34.63       36.62     27.89 o 
  -8   8   2        1.88      -18.13     33.84 o 
  -7   8   2       39.82       50.10     35.78 o 
  -6   8   2       37.98       22.76     49.45 o 
  -5   8   2      187.20      202.22     39.77 o 
  -4   8   2       79.40       31.39     22.42 o 
  -3   8   2       18.35      -15.41     20.58 o 
  -2   8   2        7.03      -16.03     20.50 o 
  -1   8   2       91.86       80.71     22.62 o 
   0   8   2       86.18       75.66     22.93 o 
   1   8   2      157.57      106.60     23.09 o 
   2   8   2       81.49       95.62     24.35 o 
   3   8   2       18.28        9.17     21.19 o 
   4   8   2       17.08      -21.62     28.62 o 
   5   8   2       22.12       -3.16     30.06 o 
   6   8   2       69.07       28.04     27.62 o 
   7   8   2        6.03      -14.62     28.26 o 
   8   8   2        3.83        5.24     29.52 o 
  -6   9   2        1.92        7.85     37.89 o 
  -5   9   2       65.39       73.27     40.48 o 
  -4   9   2        0.01      -13.26     36.18 o 
  -3   9   2      129.28      221.81     59.35 o 
  -2   9   2       92.45      112.87     27.62 o 
  -1   9   2       68.55       42.09     25.55 o 
   0   9   2        8.06        7.95     25.82 o 
   1   9   2      179.26      114.72     27.91 o 
   2   9   2        0.61       25.39     26.25 o 
   3   9   2        6.76      -13.45     29.57 o 
   4   9   2       73.90       70.90     32.47 o 
   5   9   2        0.02      -23.10     30.96 o 
 -13   0   3      268.49      277.05     49.88 o 
 -11   0   3      252.16      246.34    100.50 o 
  -9   0   3       50.44       95.07     39.26 o 
  -7   0   3       82.42      124.88     32.38 o 
  -5   0   3      349.74      340.67     35.08 o 
  -3   0   3      109.72      113.70     14.39 o 
  -1   0   3     9212.45     8778.80    485.34 o 
   1   0   3     2719.35     2792.91    155.68 o 
   3   0   3      881.49     1347.05     77.08 o 
   5   0   3     5276.85     5071.03    260.93 o 
   7   0   3      708.78     1069.95     79.59 o 
   9   0   3       14.67       22.83     24.25 o 
  11   0   3       98.44       98.22     35.58 o 
  13   0   3      164.59      141.12     44.11 o 
 -14   1   3      127.32      141.57     40.39 o 
 -13   1   3      173.37      208.63     57.91 o 
 -12   1   3        1.55      -31.65     20.55 o 
 -11   1   3       37.97       38.95     23.24 o 
 -10   1   3      633.47      659.87     39.14 o 
  -9   1   3      285.12      306.77     30.85 o 
  -8   1   3      129.02      121.93     13.33 o 
  -7   1   3      123.45      124.08     12.30 o 
  -6   1   3      336.18      404.22     41.03 o 
  -5   1   3     1019.36      989.77     39.26 o 
  -4   1   3        0.06        2.61     17.85 o 
  -3   1   3      403.46      363.40     16.58 o 
  -2   1   3      562.19      446.66     23.12 o 
  -1   1   3    18153.72    21279.94    921.15 o 
   0   1   3     3121.70     2865.55    108.43 o 
   1   1   3      135.51      187.99     12.35 o 
   2   1   3     1156.00     1004.40     40.95 o 
   3   1   3     3375.57     3463.47    147.86 o 
   4   1   3      381.70      480.30     26.68 o 
   5   1   3     1246.55     1007.43     47.07 o 
   6   1   3      908.09      874.26     42.20 o 
   7   1   3      797.67      808.73     58.42 o 
   8   1   3      658.50      648.98     41.25 o 
   9   1   3       33.69       66.71     20.94 o 
  10   1   3      211.49      169.07     25.87 o 
  11   1   3        8.36       -5.77     21.39 o 
  12   1   3        4.21       -1.00     22.87 o 
  13   1   3       18.77        5.35     26.14 o 
  14   1   3       13.25      -17.78     30.93 o 
 -14   2   3       62.02      -14.84    164.86 o 
 -13   2   3        5.36      -15.08     45.96 o 
 -12   2   3       81.21       78.93     24.82 o 
 -11   2   3        9.18       36.27     18.54 o 
 -10   2   3       41.25       64.10     17.00 o 
  -9   2   3       67.87       59.21     14.60 o 
  -8   2   3     1243.74     1164.18     53.27 o 
  -7   2   3       95.44      101.23     14.08 o 
  -6   2   3      987.10      925.25     44.07 o 
  -5   2   3       32.00       24.77     11.67 o 
  -4   2   3       64.71       69.88     10.85 o 
  -3   2   3       30.19       20.13     11.21 o 
  -2   2   3     1672.73     1537.26     60.02 o 
   0   2   3     1010.04      934.45     37.70 o 
   1   2   3     2115.33     2365.62     90.63 o 
   2   2   3      204.23      202.75     13.23 o 
   3   2   3       53.68       28.34     11.27 o 
   4   2   3        5.09        0.02      8.98 o 
   5   2   3      496.39      679.58     34.23 o 
   6   2   3      990.20      935.29     45.47 o 
   7   2   3      248.45      236.05     21.20 o 
   8   2   3      150.34      145.17     21.43 o 
   9   2   3       16.13        6.74     15.83 o 
  10   2   3      397.89      447.35     39.50 o 
  11   2   3       20.94       -1.96     25.83 o 
  12   2   3       18.60      -18.96     23.50 o 
  13   2   3       25.19       35.90     28.25 o 
 -14   3   3        0.01       20.76     44.03 o 
 -13   3   3      129.63      189.85     51.61 o 
 -12   3   3        8.01      -25.03     48.84 o 
 -11   3   3       45.53        4.43     19.01 o 
 -10   3   3      305.41      298.81     27.15 o 
  -9   3   3     1630.27     1715.03     78.87 o 
  -8   3   3        3.49        1.04     14.19 o 
  -7   3   3      600.07      668.43     62.91 o 
  -6   3   3      180.00      172.01     15.96 o 
  -5   3   3       15.23        1.23      9.05 o 
  -4   3   3      414.00      394.03     21.18 o 
  -3   3   3      440.34      486.46     28.15 o 
  -2   3   3      404.01      447.89     28.25 o 
  -1   3   3      416.06      585.72     27.19 o 
   0   3   3      164.60      161.66     13.33 o 
   1   3   3      863.02      839.96     35.44 o 
   2   3   3       59.82       43.84      9.20 o 
   3   3   3      137.06      203.95     14.87 o 
   4   3   3      123.06       97.43     13.87 o 
   5   3   3       48.43       61.46     13.03 o 
   6   3   3        0.04       -0.90     12.30 o 
   7   3   3     1374.76     1439.37     67.51 o 
   8   3   3      504.61      586.82     37.74 o 
   9   3   3      805.27      917.06     66.11 o 
  10   3   3        9.07       -3.70     19.27 o 
  11   3   3        1.12       -3.42     21.66 o 
  12   3   3        4.32      -33.37     51.94 o 
  13   3   3       65.05       36.25     48.53 o 
 -13   4   3       62.23       38.66    115.88 o 
 -12   4   3        6.59       11.92     30.39 o 
 -11   4   3      587.19      544.39     41.60 o 
 -10   4   3      212.90      165.90     25.35 o 
  -9   4   3       54.45       26.42     24.26 o 
  -8   4   3        1.64      -13.77     15.04 o 
  -7   4   3       88.34       66.41     16.24 o 
  -6   4   3       37.04       27.11     11.77 o 
  -5   4   3      316.42      323.91     21.59 o 
  -4   4   3        0.30       -6.82      9.72 o 
  -3   4   3        0.03        0.46     10.11 o 
  -2   4   3      508.35      531.01     28.76 o 
  -1   4   3      336.53      530.21     54.08 o 
   0   4   3        7.92       11.56     11.83 o 
   1   4   3       65.93       33.85     10.68 o 
   2   4   3     1408.73     1370.52     58.39 o 
   3   4   3      432.69      506.13     27.17 o 
   4   4   3      282.76      281.01     24.44 o 
   5   4   3      199.62      245.74     29.27 o 
   6   4   3        6.82        5.67     13.80 o 
   7   4   3      214.53      211.46     30.77 o 
   8   4   3       98.09       75.09     19.09 o 
   9   4   3       25.09      -18.35     18.56 o 
  10   4   3       23.75       35.97     22.67 o 
  11   4   3      246.50      245.29     53.87 o 
  12   4   3        0.64      -54.32     37.82 o 
 -12   5   3       12.54      -38.90     70.63 o 
 -11   5   3      167.62      150.34     34.81 o 
 -10   5   3      184.15      145.45     35.99 o 
  -9   5   3       16.11       23.67     19.05 o 
  -8   5   3      304.38      288.00     33.31 o 
  -7   5   3        0.56       -6.91     16.08 o 
  -6   5   3      372.00      368.70     25.24 o 
  -5   5   3       73.04       83.17     14.77 o 
  -4   5   3        4.33       -3.43     12.33 o 
  -3   5   3        1.31       -0.77     12.25 o 
  -2   5   3      162.54      134.83     16.40 o 
  -1   5   3        0.01      -12.80     11.87 o 
   0   5   3      497.74      593.05     39.81 o 
   1   5   3       88.61       98.47     17.15 o 
   2   5   3      279.01      272.74     26.52 o 
   3   5   3       50.76       67.45     14.27 o 
   4   5   3       51.15       35.16     14.26 o 
   5   5   3        2.91      -15.90     14.45 o 
   6   5   3     1637.18     1537.02     77.72 o 
   7   5   3       69.34       18.16     18.61 o 
   8   5   3       52.65       13.05     19.44 o 
   9   5   3       93.91       40.72     22.74 o 
  10   5   3      100.82       48.29     25.38 o 
  11   5   3        2.82       -6.63     25.93 o 
  12   5   3       68.90       40.20     40.87 o 
 -11   6   3        1.61      -12.93     53.87 o 
 -10   6   3       81.28       11.08     53.91 o 
  -9   6   3        1.45       -1.51     29.60 o 
  -8   6   3       50.07       65.37     30.01 o 
  -7   6   3       66.55       25.78     20.24 o 
  -6   6   3       15.15        3.19     17.70 o 
  -5   6   3       83.62       52.91     16.65 o 
  -4   6   3      462.45      495.36     54.40 o 
  -3   6   3       36.15       17.16     16.80 o 
  -2   6   3      106.44      104.99     17.91 o 
  -1   6   3     1674.43     1679.03     73.05 o 
   0   6   3       15.91        9.74     15.07 o 
   1   6   3      562.03      731.85     44.64 o 
   2   6   3        0.28       -2.43     14.11 o 
   3   6   3       10.94        7.45     15.10 o 
   4   6   3      548.11      614.35     36.29 o 
   5   6   3      321.20      316.36     43.41 o 
   6   6   3        0.20       -1.38     19.13 o 
   7   6   3      223.35      155.85     25.62 o 
   8   6   3      176.70      134.34     26.81 o 
   9   6   3       12.68       28.02     25.08 o 
  10   6   3      160.30      149.03     34.49 o 
  11   6   3        6.90      -41.10     50.93 o 
 -10   7   3        1.38      -18.52     34.01 o 
  -9   7   3      277.23      377.23     50.23 o 
  -8   7   3        1.12      -34.02     29.25 o 
  -7   7   3       52.00       63.28     39.68 o 
  -6   7   3       35.17       12.24     27.67 o 
  -5   7   3       69.07       80.59     20.64 o 
  -4   7   3        6.04      -12.47     17.94 o 
  -3   7   3      676.09      755.74     54.38 o 
  -2   7   3       75.57       45.81     19.19 o 
  -1   7   3       12.91       19.30     18.51 o 
   0   7   3       85.91       47.63     19.13 o 
   1   7   3      462.31      539.32     42.05 o 
   2   7   3      566.92      667.03     61.72 o 
   3   7   3      745.62      799.07     56.66 o 
   4   7   3        0.64      -12.76     20.46 o 
   5   7   3       47.15       28.45     21.61 o 
   6   7   3       47.63       35.95     24.20 o 
   7   7   3      672.18      811.98    214.25 o 
   8   7   3        0.61        0.10     26.04 o 
   9   7   3       12.31      -19.63     27.26 o 
  -8   8   3        5.18       21.04     38.73 o 
  -7   8   3       65.95       81.81     36.91 o 
  -6   8   3      228.29      274.05     45.09 o 
  -5   8   3      149.27      149.85     38.95 o 
  -4   8   3      122.74      130.65     32.50 o 
  -3   8   3        7.73      -13.64     21.49 o 
  -2   8   3      688.34      703.72     44.86 o 
  -1   8   3      159.09      113.92     24.52 o 
   0   8   3      411.87      422.38     34.70 o 
   1   8   3       11.62      -36.30     21.32 o 
   2   8   3       53.54       29.56     22.07 o 
   3   8   3       45.78       52.03     25.47 o 
   4   8   3      168.37      140.93     30.13 o 
   5   8   3      618.94      627.68     50.16 o 
   6   8   3      228.49      177.37     32.86 o 
   7   8   3       11.52       11.89     28.85 o 
  -6   9   3        0.63      -44.03     36.18 o 
  -5   9   3       12.58        2.10     38.18 o 
  -4   9   3      636.24      674.73     72.01 o 
  -3   9   3       47.78       65.52     33.38 o 
  -2   9   3        5.88      -40.28     29.36 o 
  -1   9   3       48.35       62.30     31.27 o 
   0   9   3      105.54      125.76     27.65 o 
   1   9   3       14.98      -10.49     27.94 o 
   2   9   3      478.55      483.38     39.98 o 
   3   9   3       24.08      -11.19     40.08 o 
   4   9   3      183.73      178.29     35.24 o 
   5   9   3        2.17      -35.09     31.00 o 
 -14   0   4        4.93      -25.63     39.24 o 
 -12   0   4       64.75       77.29     31.54 o 
 -10   0   4       10.93       20.12     18.67 o 
  -8   0   4      773.94      748.96     90.71 o 
  -6   0   4      971.76      854.05     51.81 o 
  -4   0   4     1418.31     1297.33     69.93 o 
  -2   0   4     1716.29     1501.61     78.14 o 
   0   0   4     2610.56     2367.35    133.38 o 
   2   0   4     1364.21     1998.83    113.03 o 
   6   0   4     1450.08     1243.67     74.17 o 
   8   0   4       18.81       18.39     24.25 o 
  10   0   4      631.99      720.02     69.38 o 
  12   0   4        8.00      -11.16     31.27 o 
 -14   1   4       44.06       62.96     30.16 o 
 -13   1   4       81.58       98.77     27.79 o 
 -12   1   4       14.10        8.07     35.57 o 
 -11   1   4       73.98       49.64     17.72 o 
 -10   1   4      232.44      266.23     23.95 o 
  -9   1   4      218.89      235.65     18.21 o 
  -8   1   4     1277.01     1262.23     73.78 o 
  -7   1   4      916.98      953.26     56.72 o 
  -6   1   4       33.97       57.84     43.43 o 
  -5   1   4       19.13       10.88     12.58 o 
  -4   1   4       85.65      120.07     39.05 o 
  -3   1   4      859.74      840.80     33.55 o 
  -2   1   4       28.06        6.19      9.66 o 
  -1   1   4      259.35      293.77     17.97 o 
   0   1   4        0.42       12.08      7.61 o 
   1   1   4     5256.57     5110.90    191.50 o 
   3   1   4      551.66      494.59     25.24 o 
   4   1   4     1926.11     1847.83     81.48 o 
   5   1   4      171.58      169.51     15.47 o 
   6   1   4      185.00      231.45     18.71 o 
   7   1   4      317.15      339.57     29.32 o 
   8   1   4     2231.47     2306.11    103.61 o 
   9   1   4      239.73      215.66     28.25 o 
  10   1   4        1.93       -0.52     19.62 o 
  11   1   4       46.93       38.29     22.47 o 
  12   1   4        8.13       -4.77     28.04 o 
  13   1   4       14.29       12.14     26.83 o 
 -14   2   4        0.70      -60.82    101.86 o 
 -13   2   4       89.84       61.19     40.85 o 
 -12   2   4        3.10        4.98     58.82 o 
 -11   2   4      288.61      290.36     30.27 o 
 -10   2   4      400.42      434.35     30.67 o 
  -9   2   4      446.10      514.40     32.31 o 
  -8   2   4       39.80       44.85     11.14 o 
  -7   2   4     1378.14     1341.32     52.88 o 
  -6   2   4      245.36      305.62     17.66 o 
  -5   2   4        7.59      -11.06     19.79 o 
  -4   2   4      639.81      620.89     31.80 o 
  -3   2   4     3359.67     3129.67    119.87 o 
  -2   2   4      671.10      647.92     32.25 o 
  -1   2   4      104.28      109.77      9.66 o 
   0   2   4     2031.70     1929.25     74.56 o 
   1   2   4      645.39      607.89     26.04 o 
   2   2   4      222.26      242.61     14.77 o 
   3   2   4        4.35        0.50     28.51 o 
   4   2   4        5.61       86.76     18.45 o 
   5   2   4      563.93      619.00     32.86 o 
   6   2   4     1046.73     1045.74     49.66 o 
   7   2   4      429.25      437.06     35.17 o 
   8   2   4        1.74      -18.64     14.36 o 
   9   2   4      571.76      654.76     40.14 o 
  10   2   4       89.53       66.57     22.01 o 
  11   2   4        5.24        4.40     21.95 o 
  12   2   4        0.78      -23.31     23.77 o 
  13   2   4      362.69      379.91     58.82 o 
 -14   3   4      159.41      207.85     55.40 o 
 -13   3   4       77.40      150.47     45.92 o 
 -12   3   4        0.37      -28.15     61.00 o 
 -11   3   4       33.26       16.39     27.70 o 
 -10   3   4      130.84      120.27     20.19 o 
  -9   3   4      191.23      174.03     21.19 o 
  -8   3   4      535.98      546.98     36.19 o 
  -7   3   4     1094.37     1069.41     46.97 o 
  -6   3   4       15.32       29.07     10.29 o 
  -5   3   4      226.62      226.62     21.09 o 
  -4   3   4     2277.79     2485.84    100.92 o 
  -3   3   4     2327.69     2466.09     99.68 o 
  -2   3   4     1721.81     2044.61     79.88 o 
  -1   3   4      322.78      398.41     21.62 o 
   0   3   4       87.91       80.51     10.24 o 
   1   3   4       31.18       21.75      8.64 o 
   2   3   4      554.65      770.32     32.96 o 
   3   3   4        0.35       -7.73     15.44 o 
   4   3   4       13.66       71.47     12.75 o 
   5   3   4      254.77      307.18     23.52 o 
   6   3   4      495.64      601.50     36.08 o 
   7   3   4      241.96      252.71     25.37 o 
   8   3   4      202.07      209.84     23.19 o 
   9   3   4      117.45      112.73     21.31 o 
  10   3   4        0.01      -13.82     18.85 o 
  11   3   4      213.80      172.60     30.48 o 
  12   3   4       57.39       51.21     29.19 o 
  13   3   4        2.86      -56.74     41.98 o 
 -13   4   4        5.35       21.58     44.80 o 
 -12   4   4      116.61      116.90     55.33 o 
 -11   4   4       88.11       88.10     31.63 o 
 -10   4   4       87.55       76.32     26.74 o 
  -9   4   4      687.50      722.02     46.00 o 
  -8   4   4        8.04       -8.02     15.39 o 
  -7   4   4      450.30      461.66     27.71 o 
  -6   4   4     1802.71     1813.22     76.11 o 
  -5   4   4       79.90       69.25     12.90 o 
  -4   4   4      256.33      326.28     42.18 o 
  -3   4   4      266.06      309.95     20.55 o 
  -2   4   4      877.74      795.09     36.43 o 
  -1   4   4     3019.20     3058.84    123.58 o 
   0   4   4      164.18      119.13     13.95 o 
   1   4   4     1381.41     1257.57     51.66 o 
   2   4   4        5.26        8.37     10.07 o 
   3   4   4        1.21       -9.60     10.38 o 
   4   4   4      371.07      411.72     32.95 o 
   5   4   4       11.24       22.45     13.63 o 
   6   4   4        1.80       -1.32     14.27 o 
   7   4   4       94.89       79.78     18.60 o 
   8   4   4       22.36        8.02     23.96 o 
   9   4   4       11.34      -15.23     19.73 o 
  10   4   4       50.49        3.50     22.08 o 
  11   4   4       21.26        6.42     27.30 o 
  12   4   4        0.79      -71.71     35.86 o 
 -12   5   4       18.50       30.10     34.62 o 
 -11   5   4      334.42      284.44     43.20 o 
 -10   5   4       10.36       17.08     28.57 o 
  -9   5   4       70.97       48.76     26.70 o 
  -8   5   4        1.06       28.06     23.97 o 
  -7   5   4       18.78       24.15     16.84 o 
  -6   5   4        7.06        6.50     13.64 o 
  -5   5   4       77.68       79.26     14.80 o 
  -4   5   4      840.09      858.20     40.27 o 
  -3   5   4     1449.05     1421.76     61.88 o 
  -2   5   4       72.16      103.71     15.67 o 
  -1   5   4        0.70       -1.37     11.92 o 
   0   5   4       47.22       21.05     12.68 o 
   1   5   4     2469.34     2512.02    103.84 o 
   2   5   4      123.22      192.04     18.60 o 
   3   5   4      850.12      764.57     37.39 o 
   4   5   4        2.25       -3.24     12.51 o 
   5   5   4      483.36      463.46     33.03 o 
   6   5   4       24.96       -4.44     16.50 o 
   7   5   4        6.62      -22.64     17.85 o 
   8   5   4       14.93      -29.76     19.60 o 
   9   5   4       14.32       24.37     21.86 o 
  10   5   4       44.47       -5.28     29.11 o 
  11   5   4        1.18      -36.71     26.26 o 
 -11   6   4        0.07      -36.00     31.51 o 
 -10   6   4       38.91      -19.97     29.83 o 
  -9   6   4       29.57       33.93     30.04 o 
  -8   6   4       80.65       70.67     29.74 o 
  -7   6   4      172.49      161.96     32.87 o 
  -6   6   4       22.98        8.79     16.41 o 
  -5   6   4       57.90       41.37     16.44 o 
  -4   6   4       17.38       -3.84     15.23 o 
  -3   6   4       83.73       76.83     17.29 o 
  -2   6   4      167.53      190.25     21.41 o 
  -1   6   4     1175.96     1141.61     52.49 o 
   0   6   4     3348.42     3594.75    146.28 o 
   1   6   4      284.88      251.05     25.47 o 
   2   6   4      142.14      160.94     20.02 o 
   3   6   4      586.12      614.59     36.43 o 
   4   6   4      101.02       70.81     21.04 o 
   5   6   4      112.12       93.15     22.06 o 
   6   6   4       76.51       33.98     20.74 o 
   7   6   4       16.48       -8.61     26.07 o 
   8   6   4       24.81       27.74     22.95 o 
   9   6   4        0.75      -39.15     24.45 o 
  10   6   4       62.46       18.27     29.12 o 
 -10   7   4       33.08        5.93     34.06 o 
  -9   7   4       15.16      -33.51     31.92 o 
  -8   7   4       82.19       47.00     32.17 o 
  -7   7   4       36.21       29.29     36.14 o 
  -6   7   4      120.25      102.92     34.14 o 
  -5   7   4       47.41       42.72     23.55 o 
  -4   7   4       14.18       -3.31     19.25 o 
  -3   7   4       17.63      -13.25     18.30 o 
  -2   7   4      573.30      679.07     41.28 o 
  -1   7   4        4.41      -24.14     21.44 o 
   0   7   4      207.83      233.64     26.74 o 
   1   7   4        4.97      -20.41     18.03 o 
   2   7   4     1732.12     1941.32     85.71 o 
   3   7   4      170.03      182.89     23.92 o 
   4   7   4      139.04      102.92     24.06 o 
   5   7   4       67.79       68.99     23.49 o 
   6   7   4       82.60      111.58     26.97 o 
   7   7   4       67.07       45.69     25.56 o 
   8   7   4      193.26      170.48     41.51 o 
   9   7   4       15.20       23.00     29.89 o 
  -8   8   4       18.18       49.17     39.38 o 
  -7   8   4      142.09      135.11     45.38 o 
  -6   8   4       24.28       20.96     40.52 o 
  -5   8   4       88.06       69.79     34.08 o 
  -4   8   4        3.62      -26.18     24.98 o 
  -3   8   4      123.32       99.67     28.63 o 
  -2   8   4       54.34       40.86     22.77 o 
  -1   8   4      118.30       89.77     24.40 o 
   0   8   4      601.58      664.61     44.05 o 
   1   8   4       69.31       49.28     22.15 o 
   2   8   4      316.91      282.61     29.98 o 
   3   8   4       15.86      -47.04     23.52 o 
   4   8   4      237.63      199.02     32.60 o 
   5   8   4       30.50       57.47     27.16 o 
   6   8   4       11.34       18.55     27.94 o 
   7   8   4       34.22       38.01     37.40 o 
  -5   9   4      184.75      238.41     48.70 o 
  -4   9   4      128.76      177.97     87.64 o 
  -3   9   4      139.39      101.30     34.09 o 
  -2   9   4      327.75      345.60     43.39 o 
  -1   9   4        7.46      -35.01     30.33 o 
   0   9   4        9.45      -13.32     30.93 o 
   1   9   4      203.01      204.08     31.63 o 
   2   9   4       32.91       48.40     30.96 o 
   3   9   4       38.67        1.55     33.72 o 
   4   9   4      143.18      135.23     43.30 o 
 -15   0   5        7.91      164.69    107.44 o 
 -13   0   5       85.75      117.94     37.82 o 
 -11   0   5      383.22      420.88     49.78 o 
  -9   0   5      396.38      363.52     35.19 o 
  -7   0   5      374.26      354.41     28.13 o 
  -5   0   5      340.62      359.11     24.78 o 
  -3   0   5      422.93      374.95     25.91 o 
  -1   0   5     1189.53     1333.36     76.23 o 
   1   0   5     7672.51     7547.30    418.55 o 
   3   0   5      895.02      884.30     53.13 o 
   5   0   5       29.77       34.73     12.94 o 
   7   0   5       47.21       40.37     15.37 o 
   9   0   5      445.32      570.36     65.87 o 
  11   0   5        1.36       -0.69     28.78 o 
  13   0   5       90.48       59.92     44.72 o 
 -14   1   5       62.97      130.81    164.77 o 
 -13   1   5      138.34      217.10     62.65 o 
 -12   1   5       23.19       24.61     20.86 o 
 -11   1   5        0.58       -5.84     15.99 o 
 -10   1   5      615.35      700.55     52.10 o 
  -9   1   5      889.06      812.29     54.84 o 
  -8   1   5      379.55      438.80     24.11 o 
  -7   1   5       19.17       24.87     13.15 o 
  -6   1   5        1.57        0.54     16.79 o 
  -5   1   5        4.89       11.07     13.96 o 
  -4   1   5      377.66      366.79     28.68 o 
  -3   1   5      579.29      583.37     29.53 o 
  -2   1   5     1145.95      992.63     45.36 o 
  -1   1   5       39.96      112.60      8.63 o 
   0   1   5      870.76      725.45     29.73 o 
   1   1   5     1507.69     1389.92     54.45 o 
   2   1   5      482.54      403.16     21.51 o 
   3   1   5     1034.53      899.34     36.49 o 
   4   1   5        3.34       -0.15      9.41 o 
   5   1   5      423.18      505.11     28.81 o 
   6   1   5      654.60      647.45     55.94 o 
   7   1   5      330.31      333.21     24.67 o 
   8   1   5       46.86       49.88     15.56 o 
   9   1   5       36.05       36.74     19.11 o 
  10   1   5       72.09       13.05     19.95 o 
  11   1   5      171.43      147.79     27.77 o 
  12   1   5       79.61       68.64     26.75 o 
  13   1   5      228.02      211.69     37.17 o 
 -14   2   5       26.06      -18.06     42.69 o 
 -13   2   5        0.05        7.31     88.44 o 
 -12   2   5       99.02      167.26     64.00 o 
 -11   2   5       48.65       10.64     21.13 o 
 -10   2   5       45.11       37.95     15.56 o 
  -9   2   5      116.74      109.29     14.90 o 
  -8   2   5     2471.28     2461.39     96.94 o 
  -7   2   5       21.17       27.14     13.81 o 
  -6   2   5     2261.23     2104.76     79.48 o 
  -5   2   5      454.37      479.43     22.33 o 
  -4   2   5      523.57      490.68     22.33 o 
  -3   2   5        5.43       -7.92      9.66 o 
  -2   2   5      621.52      465.55     25.46 o 
  -1   2   5     7972.91     8312.39    312.21 o 
   0   2   5     1171.57     1027.92     41.22 o 
   1   2   5      533.08      465.34     21.35 o 
   2   2   5      717.54      699.07     29.78 o 
   3   2   5      320.99      389.20     22.91 o 
   4   2   5       14.97        0.55     11.44 o 
   5   2   5        0.40        9.57     10.89 o 
   6   2   5      195.40      210.32     20.15 o 
   7   2   5      283.64      278.57     23.70 o 
   8   2   5      199.70      188.38     22.18 o 
   9   2   5       41.25       22.50     17.07 o 
  10   2   5      210.09      213.56     29.55 o 
  11   2   5       36.84        4.78     25.53 o 
  12   2   5        0.01      -24.76     30.55 o 
  13   2   5        0.10      -46.71     30.19 o 
 -14   3   5        0.36      -27.66     43.08 o 
 -13   3   5       97.89      108.89     86.39 o 
 -12   3   5        2.73      -14.97     36.81 o 
 -11   3   5       17.01       -2.06     24.75 o 
 -10   3   5      329.90      293.37     35.65 o 
  -9   3   5     1218.41     1202.62     59.21 o 
  -8   3   5      396.30      440.44     31.03 o 
  -7   3   5        8.50       11.73     15.16 o 
  -6   3   5      799.91      746.98     33.33 o 
  -5   3   5      202.83      178.44     14.71 o 
  -4   3   5      437.57      416.96     21.06 o 
  -3   3   5     1437.97     1444.98     57.86 o 
  -2   3   5      109.58       73.98     10.24 o 
  -1   3   5     1609.98     1545.39     61.45 o 
   0   3   5       62.07       56.34      9.34 o 
   1   3   5     2426.85     2331.49     90.36 o 
   2   3   5       45.27       26.41      8.97 o 
   3   3   5      125.28      369.90     53.35 o 
   4   3   5      450.76      468.82     32.14 o 
   5   3   5      185.60      213.75     26.74 o 
   6   3   5       15.27        0.64     16.83 o 
   7   3   5      781.20      807.27     43.29 o 
   8   3   5       15.20       20.37     16.32 o 
   9   3   5        1.44        3.95     18.24 o 
  10   3   5      129.32      115.30     24.09 o 
  11   3   5       41.52       -5.79     24.95 o 
  12   3   5      121.15      110.50     49.79 o 
 -13   4   5        2.16      -30.04     34.30 o 
 -12   4   5       12.83       -9.58     28.53 o 
 -11   4   5      749.14      965.46     75.89 o 
 -10   4   5        1.52        4.96     24.23 o 
  -9   4   5       59.02       53.75     24.78 o 
  -8   4   5       66.07        9.56     15.96 o 
  -7   4   5      197.94      210.92     18.46 o 
  -6   4   5        0.03      -21.73     10.86 o 
  -5   4   5       70.06       70.79     13.04 o 
  -4   4   5       68.58       42.26     11.51 o 
  -3   4   5      234.17      266.76     38.38 o 
  -2   4   5     1104.34     1015.26     44.91 o 
  -1   4   5     6298.05     6716.64    265.90 o 
   0   4   5        8.54      -19.09      9.55 o 
   1   4   5       22.83       14.15     10.34 o 
   2   4   5       12.71       -4.12     10.02 o 
   3   4   5      178.91      193.65     17.19 o 
   4   4   5       55.23       26.08     11.62 o 
   5   4   5      257.07      267.26     23.95 o 
   6   4   5       40.89       25.07     15.65 o 
   7   4   5      154.34      141.07     26.34 o 
   8   4   5      961.94      974.45     52.87 o 
   9   4   5        8.35      -11.39     22.34 o 
  10   4   5       24.12      -32.23     31.47 o 
  11   4   5       55.23       44.60     38.52 o 
  12   4   5       29.68       12.97     33.15 o 
 -12   5   5       11.49      -54.04     32.73 o 
 -11   5   5       55.84       61.39     31.86 o 
 -10   5   5      233.23      241.71     38.37 o 
  -9   5   5      172.00      212.65     57.44 o 
  -8   5   5        4.13      -15.75     22.44 o 
  -7   5   5       82.71       50.01     24.05 o 
  -6   5   5      168.42      144.52     18.06 o 
  -5   5   5       65.52       62.38     14.43 o 
  -4   5   5      166.91      153.27     17.26 o 
  -3   5   5      543.82      668.23     43.55 o 
  -2   5   5      286.51      250.63     27.91 o 
  -1   5   5      131.22      112.90     17.32 o 
   0   5   5     1615.09     1601.00     68.94 o 
   1   5   5      786.39      754.72     36.62 o 
   2   5   5      617.13      688.40     37.03 o 
   3   5   5       11.95       51.46     14.65 o 
   4   5   5      435.42      494.21     30.61 o 
   5   5   5       33.03        1.33     15.33 o 
   6   5   5     1124.89     1053.72     54.39 o 
   7   5   5       76.86       73.40     21.02 o 
   8   5   5       81.22       84.67     24.37 o 
   9   5   5       10.43       -6.85     23.57 o 
  10   5   5      117.03       47.06     30.13 o 
  11   5   5        0.08      -20.92     27.69 o 
 -11   6   5      510.13      622.97     65.92 o 
 -10   6   5       45.68       51.54     32.78 o 
  -9   6   5      297.74      382.39     47.42 o 
  -8   6   5       33.65      -14.18     26.05 o 
  -7   6   5      161.98      187.14     36.53 o 
  -6   6   5        5.44       12.60     18.89 o 
  -5   6   5      267.04      277.02     29.19 o 
  -4   6   5      217.79      185.03     31.24 o 
  -3   6   5       20.93       25.39     16.61 o 
  -2   6   5      498.35      582.36     53.44 o 
  -1   6   5       89.78       55.83     16.49 o 
   0   6   5      102.76      118.75     19.83 o 
   1   6   5      323.03      296.35     56.44 o 
   2   6   5      522.06      536.04     33.75 o 
   3   6   5       43.33       32.47     16.41 o 
   4   6   5      726.75      764.39     99.18 o 
   5   6   5        0.41      -46.14     23.07 o 
   6   6   5        0.06      -20.58     18.24 o 
   7   6   5      285.73      233.27     30.19 o 
   8   6   5      328.55      319.26     34.86 o 
   9   6   5      144.77      140.26     31.51 o 
  10   6   5       12.38       19.35     28.15 o 
 -10   7   5        3.22       -7.31     33.51 o 
  -9   7   5       15.71       13.51     35.23 o 
  -8   7   5        6.50       -0.65     31.65 o 
  -7   7   5       11.04       -5.13     30.32 o 
  -6   7   5       11.43        0.19     31.27 o 
  -5   7   5      299.16      365.21     36.38 o 
  -4   7   5        2.80      -26.08     21.26 o 
  -3   7   5      164.96      153.81     27.17 o 
  -2   7   5        2.61        1.76     18.53 o 
  -1   7   5        1.53       75.70     20.51 o 
   0   7   5        0.01      -17.29     17.90 o 
   2   7   5       72.57       44.89     19.84 o 
   3   7   5      186.75      199.96     29.80 o 
   4   7   5       47.71        7.74     22.02 o 
   5   7   5      191.68      187.26     32.82 o 
   6   7   5       19.31       44.58     27.42 o 
   7   7   5      439.27      468.88     43.31 o 
   8   7   5       15.75        2.70     29.46 o 
   9   7   5       41.88       77.91     33.18 o 
  -8   8   5      373.22      571.99     64.66 o 
  -7   8   5       15.53      -45.88     32.87 o 
  -6   8   5      119.57       86.67     59.56 o 
  -5   8   5        4.95       12.22     48.59 o 
  -4   8   5       13.71      -31.02     28.99 o 
  -3   8   5       52.48       -0.25     25.63 o 
  -2   8   5      369.30      490.65     45.41 o 
  -1   8   5       50.35       25.75     26.84 o 
   0   8   5       36.91        6.74     22.15 o 
   1   8   5       43.22       56.42     29.94 o 
   2   8   5      131.98      126.76     25.56 o 
   3   8   5       85.39       69.44     27.05 o 
   4   8   5       36.06        7.34     26.51 o 
   5   8   5      382.90      383.04     40.43 o 
   6   8   5       27.39        3.66     27.94 o 
   7   8   5       32.89       -2.71     31.49 o 
  -5   9   5       11.67       96.42     62.21 o 
  -4   9   5      221.47      189.06     47.04 o 
  -3   9   5        0.23      -20.09     31.79 o 
  -2   9   5       99.00       61.15     40.39 o 
  -1   9   5       52.02       -3.12     32.35 o 
   0   9   5      155.16      109.75     34.58 o 
   1   9   5       76.66       76.67     33.63 o 
   2   9   5       13.65       -6.29     31.44 o 
   3   9   5      117.62       94.44     35.07 o 
   4   9   5      124.13       98.31     40.28 o 
 -12   0   6      483.98      595.43     63.17 o 
 -10   0   6      445.60      437.94     37.09 o 
  -8   0   6     1649.08     1453.23     80.06 o 
  -6   0   6      440.96      421.23     37.59 o 
  -4   0   6       39.13       25.85     47.44 o 
  -2   0   6     5713.55     5427.93    300.37 o 
   0   0   6     4737.78     4371.09    243.41 o 
   2   0   6     1365.45     1338.60     77.83 o 
   4   0   6       78.85       82.20     15.20 o 
   6   0   6       66.87       60.23     16.59 o 
  10   0   6      805.76      826.20     80.04 o 
  12   0   6      101.38      117.82     45.06 o 
 -14   1   6       72.84      172.87    135.37 o 
 -13   1   6      104.17      194.60     58.55 o 
 -12   1   6        0.05       -3.77     19.88 o 
 -11   1   6      252.22      278.23     25.54 o 
 -10   1   6     1222.30     1237.06     51.24 o 
  -9   1   6       61.78       46.06     12.37 o 
  -8   1   6       11.77      -13.25      9.86 o 
  -7   1   6      407.21      431.61     35.16 o 
  -6   1   6      397.83      463.21     22.15 o 
  -5   1   6      111.91       91.50     19.11 o 
  -4   1   6      940.66      775.40     31.67 o 
  -3   1   6      141.56       94.62     16.22 o 
  -2   1   6     1398.52     1263.17     57.50 o 
  -1   1   6     1341.05     1168.43     46.09 o 
   0   1   6     1346.92     1510.09     59.07 o 
   1   1   6     2901.40     2591.08     98.92 o 
   2   1   6     2317.91     2460.09     95.02 o 
   3   1   6       85.57       67.64     16.32 o 
   4   1   6        1.26       -3.29      7.96 o 
   5   1   6      599.00      507.57     28.49 o 
   6   1   6       23.14       43.80     13.00 o 
   7   1   6       49.72       16.44     13.10 o 
   8   1   6     1768.07     1806.05     86.74 o 
   9   1   6       70.49       46.65     19.33 o 
  10   1   6       88.81       73.76     23.52 o 
  11   1   6      174.52      164.07     33.67 o 
  12   1   6       22.28       16.56     25.29 o 
  13   1   6       70.03       71.83     37.46 o 
 -14   2   6       22.89       19.08     42.35 o 
 -13   2   6      327.24      437.21     60.77 o 
 -12   2   6       29.50      -12.27     31.27 o 
 -11   2   6      114.85      128.69     31.24 o 
 -10   2   6        2.27      -17.43     14.38 o 
  -9   2   6        4.04      -13.30     18.48 o 
  -8   2   6      160.65      173.20     16.02 o 
  -7   2   6     1150.06     1080.68     81.28 o 
  -6   2   6      595.31      563.89     29.96 o 
  -5   2   6      156.08      152.32     12.59 o 
  -4   2   6      710.77      684.95     34.82 o 
  -3   2   6     6131.84     6428.17    281.54 o 
  -2   2   6      281.84      326.66     22.40 o 
  -1   2   6     1264.02     1048.85     42.42 o 
   0   2   6        2.08        1.15      6.99 o 
   1   2   6      477.93      471.39     21.67 o 
   2   2   6       41.76       34.65      8.37 o 
   3   2   6       39.62       65.54     10.22 o 
   4   2   6       11.76        6.09     11.56 o 
   5   2   6       32.61       17.65     12.35 o 
   6   2   6     1103.79     1060.60     51.58 o 
   7   2   6      194.54      239.84     22.70 o 
   8   2   6      127.44      125.40     19.03 o 
   9   2   6      765.88      874.77     47.90 o 
  10   2   6        4.54       -6.07     20.76 o 
  11   2   6      138.46      119.29     29.01 o 
  12   2   6       87.46      108.67     31.37 o 
  13   2   6      399.21      478.11     52.76 o 
 -14   3   6      113.15      199.11     54.54 o 
 -13   3   6      280.36      239.00     67.22 o 
 -12   3   6       53.65       68.11     29.81 o 
 -11   3   6        0.58       13.01     24.72 o 
 -10   3   6       82.95       60.94     25.61 o 
  -9   3   6       10.71        6.24     19.84 o 
  -8   3   6     2160.81     2111.96     83.84 o 
  -7   3   6       33.29       37.28     11.45 o 
  -6   3   6        8.59       17.28     17.96 o 
  -5   3   6      903.52      818.57     35.49 o 
  -4   3   6      128.07      127.13     16.42 o 
  -3   3   6      141.48      122.42     16.56 o 
  -2   3   6      137.94      195.32     17.95 o 
  -1   3   6     1037.70      977.21     40.42 o 
   0   3   6      711.12      628.83     27.87 o 
   1   3   6      308.35      243.28     16.39 o 
   2   3   6       70.69       61.66     10.68 o 
   3   3   6      188.60      147.04     14.06 o 
   4   3   6      165.95      210.64     19.66 o 
   5   3   6        8.92       -3.96     13.27 o 
   6   3   6     1362.52     1351.20     76.66 o 
   7   3   6        0.26      -15.53     15.17 o 
   8   3   6      107.54       84.57     19.79 o 
   9   3   6       11.17       -4.38     18.17 o 
  10   3   6        7.12       -6.25     22.20 o 
  11   3   6      406.74      481.06     48.98 o 
  12   3   6      122.05      207.48     37.76 o 
 -13   4   6       13.75       -4.89     48.33 o 
 -12   4   6       58.50       68.72     32.70 o 
 -11   4   6        0.83        4.10     27.40 o 
 -10   4   6        5.31      -33.32     23.89 o 
  -9   4   6      411.21      448.38     74.93 o 
  -8   4   6       22.92       31.07     21.53 o 
  -7   4   6      838.65      826.56     67.99 o 
  -6   4   6     1882.20     1831.65     77.29 o 
  -5   4   6      210.09      230.95     17.97 o 
  -4   4   6      110.32      112.58     19.23 o 
  -3   4   6      106.31       97.30     13.28 o 
  -2   4   6      839.12      789.77     34.66 o 
  -1   4   6       17.08       10.57     10.07 o 
   0   4   6      193.49      227.12     16.95 o 
   1   4   6      392.49      384.30     22.81 o 
   2   4   6      543.22      629.82     30.31 o 
   3   4   6      108.70      133.96     18.96 o 
   4   4   6      324.64      327.09     22.26 o 
   5   4   6       17.17       10.54     16.48 o 
   6   4   6       58.50       53.85     22.53 o 
   7   4   6       79.36       27.21     18.25 o 
   8   4   6      190.30      209.56     26.77 o 
   9   4   6      219.84      157.18     27.16 o 
  10   4   6      193.24      221.39     48.16 o 
  11   4   6       19.22      -32.28     27.77 o 
  12   4   6        6.68      -34.52     64.12 o 
 -12   5   6       20.10      -24.26     32.56 o 
 -11   5   6      449.12      482.29     54.68 o 
 -10   5   6       49.49       25.95     27.20 o 
  -9   5   6      253.48      258.49     38.45 o 
  -8   5   6      207.91      205.02     34.68 o 
  -7   5   6      104.96       83.60     21.39 o 
  -6   5   6        1.15      -11.24     16.90 o 
  -5   5   6       72.03       45.47     15.30 o 
  -4   5   6      502.75      530.22     31.17 o 
  -3   5   6      266.37      268.76     21.09 o 
  -2   5   6      469.85      617.66     61.00 o 
  -1   5   6        4.51       11.72     13.27 o 
   0   5   6      346.60      369.65     25.39 o 
   1   5   6     1252.68     1138.24     49.47 o 
   2   5   6        0.11       -1.69     12.30 o 
   3   5   6        6.17        2.71     13.16 o 
   4   5   6        2.71      -15.43     13.54 o 
   5   5   6      855.90      866.19     48.71 o 
   6   5   6        2.45       -5.70     22.15 o 
   7   5   6      115.78      133.54     23.94 o 
   8   5   6        1.86      -26.71     20.59 o 
   9   5   6        1.41      -10.71     22.51 o 
  10   5   6        0.12      -13.94     25.04 o 
  11   5   6       17.06       13.72     33.48 o 
 -11   6   6       38.37        2.17     46.09 o 
 -10   6   6      316.43      357.05     48.80 o 
  -9   6   6       53.69       74.99     31.56 o 
  -8   6   6      121.64      125.97     66.62 o 
  -7   6   6       82.06       42.85     29.27 o 
  -6   6   6        0.07       -9.64     19.08 o 
  -5   6   6      304.07      316.07     31.83 o 
  -4   6   6        9.95        1.96     19.03 o 
  -3   6   6      306.10      348.64     26.47 o 
  -2   6   6        6.63      -16.67     14.75 o 
  -1   6   6      386.47      429.43     29.64 o 
   0   6   6      196.88      183.45     20.86 o 
   1   6   6      379.76      394.76     28.53 o 
   2   6   6        5.35        2.61     15.11 o 
   3   6   6      722.09      772.43     42.84 o 
   4   6   6      145.97       85.36     22.12 o 
   5   6   6       12.09       14.10     19.32 o 
   6   6   6      353.30      353.02     32.63 o 
   7   6   6       36.51       31.17     23.29 o 
   8   6   6       94.27       98.62     63.45 o 
   9   6   6      100.52       63.30     38.17 o 
  10   6   6       67.53       92.26     32.22 o 
 -10   7   6      294.34      456.69    159.35 o 
  -9   7   6        9.41       32.19     35.08 o 
  -8   7   6        2.62       26.03     33.30 o 
  -7   7   6        1.28       21.11     31.48 o 
  -6   7   6       45.88       15.90     29.23 o 
  -5   7   6      267.19      301.02     33.37 o 
  -4   7   6       19.00        3.67     22.40 o 
  -3   7   6      230.93      246.44     45.64 o 
  -2   7   6       75.72       91.86     25.44 o 
  -1   7   6       56.75       75.72     20.04 o 
   0   7   6        2.55       60.09     20.66 o 
   1   7   6        9.15      -13.07     18.81 o 
   2   7   6      473.89      608.34     45.70 o 
   3   7   6       98.14       46.26     22.19 o 
   4   7   6      224.25      185.17     28.53 o 
   5   7   6       45.51       14.51     23.13 o 
   6   7   6      453.02      512.84    101.25 o 
   7   7   6       61.71       29.84     27.18 o 
   8   7   6       27.31        4.81     29.27 o 
  -8   8   6       18.55       30.28     40.32 o 
  -7   8   6      379.33      618.73     65.48 o 
  -6   8   6        4.37      -11.08     34.78 o 
  -5   8   6       53.06       39.01     28.46 o 
  -4   8   6       61.85       75.20     31.44 o 
  -3   8   6        4.45       -1.52     26.06 o 
  -2   8   6       41.99        7.35     27.35 o 
  -1   8   6       19.28      -17.65     25.97 o 
   0   8   6        2.51      -17.45     25.70 o 
   1   8   6       87.77       73.41     23.99 o 
   2   8   6       30.22        4.37     22.65 o 
   3   8   6       30.84       22.39     25.22 o 
   4   8   6      404.33      356.60     40.01 o 
   5   8   6       95.37      117.29     30.21 o 
   6   8   6       16.58       21.32     31.43 o 
  -5   9   6       89.45      177.84     58.31 o 
  -4   9   6       38.01       30.32     33.75 o 
  -3   9   6       39.85      -37.80     31.26 o 
  -2   9   6       80.12       51.00     34.20 o 
  -1   9   6        4.59      -14.37     32.32 o 
   0   9   6       22.77       23.24     31.97 o 
   1   9   6       46.69       68.38     35.71 o 
   2   9   6       11.59        2.64     39.10 o 
   3   9   6        2.48      -15.70     31.19 o 
 -11   0   7       92.06      127.57     29.34 o 
  -9   0   7      461.54      482.70     44.87 o 
  -7   0   7      629.80      594.99     37.58 o 
  -5   0   7        0.62       -2.48     36.95 o 
  -3   0   7     1361.49     1188.70     93.26 o 
  -1   0   7     3199.43     3330.51    187.17 o 
   1   0   7      446.66      477.95     31.59 o 
   3   0   7      412.88      452.86     33.70 o 
   5   0   7      142.24      197.02     42.95 o 
   7   0   7     2365.05     2695.17    154.96 o 
   9   0   7     1434.04     1444.16    124.28 o 
  11   0   7       42.80       23.09     35.58 o 
  13   0   7       42.90       76.03     45.58 o 
 -14   1   7       58.03      195.87     47.51 o 
 -13   1   7       43.08      130.02     70.05 o 
 -12   1   7       81.34      107.56     46.26 o 
 -11   1   7        0.02       20.44     16.38 o 
 -10   1   7      371.01      390.75     24.95 o 
  -9   1   7      473.40      487.74     26.48 o 
  -8   1   7      129.74      153.54     14.71 o 
  -7   1   7       54.79       28.52      9.87 o 
  -6   1   7        5.32       -9.88     13.12 o 
  -5   1   7      545.97      455.83     20.88 o 
  -4   1   7       80.18       51.17     11.54 o 
  -3   1   7      612.98      581.29     29.83 o 
  -2   1   7      306.00      393.75     28.77 o 
  -1   1   7      102.72      234.25     19.45 o 
   0   1   7     5896.19     5516.85    208.46 o 
   1   1   7        6.64       80.33     13.32 o 
   2   1   7      448.32      409.64     20.58 o 
   3   1   7      369.77      465.15     23.06 o 
   4   1   7      161.62      155.76     13.57 o 
   5   1   7      955.78      880.68     37.28 o 
   6   1   7     1214.52     1136.59     54.11 o 
   7   1   7     1702.78     1657.82     75.38 o 
   8   1   7      121.14       79.14     17.04 o 
   9   1   7      345.45      297.24     33.57 o 
  10   1   7        1.30      -17.91     24.62 o 
  11   1   7      225.71      198.27     32.01 o 
  12   1   7        1.90       -5.63     27.14 o 
 -14   2   7       54.38       38.43     43.51 o 
 -13   2   7        1.54      -23.48     36.57 o 
 -12   2   7       91.95      123.94     68.09 o 
 -11   2   7      113.51      130.75     29.17 o 
 -10   2   7        5.77       29.35     24.32 o 
  -9   2   7       51.69       47.98     13.69 o 
  -8   2   7     2356.50     2480.62     97.70 o 
  -7   2   7       35.44       21.72     10.42 o 
  -6   2   7      806.37      687.30     30.41 o 
  -5   2   7       41.05       47.89     14.51 o 
  -4   2   7      302.88      285.20     20.88 o 
  -3   2   7        2.72       -8.29     10.05 o 
  -2   2   7     2343.13     2010.84     91.22 o 
  -1   2   7     2570.85     2439.46     94.06 o 
   0   2   7       63.85       75.23     13.47 o 
   1   2   7      547.59      579.33     25.92 o 
   2   2   7       17.51       -1.61      8.47 o 
   3   2   7        4.56        1.62      8.95 o 
   4   2   7      846.10      841.94     36.30 o 
   5   2   7      433.24      427.64     27.94 o 
   6   2   7       49.50       44.64     15.27 o 
   7   2   7      224.67      204.91     21.50 o 
   8   2   7     1153.85     1172.68     57.48 o 
   9   2   7      142.63      106.33     23.68 o 
  10   2   7       74.43       50.36     23.78 o 
  11   2   7        0.32      -20.23     38.75 o 
  12   2   7        8.30      -26.88     26.16 o 
 -14   3   7        0.19       31.53     46.83 o 
 -13   3   7       32.56      -52.43     36.79 o 
 -12   3   7       58.87       48.12     29.44 o 
 -11   3   7        1.25       12.87     25.57 o 
 -10   3   7      266.87      337.88     37.33 o 
  -9   3   7      606.11      757.12     46.06 o 
  -8   3   7      169.92      172.90     20.99 o 
  -7   3   7      127.93      103.53     13.58 o 
  -6   3   7      506.10      508.21     32.53 o 
  -5   3   7      378.70      348.48     25.89 o 
  -4   3   7      684.04      644.55     36.37 o 
  -3   3   7       27.95       71.98     15.19 o 
  -2   3   7       13.60       -1.99     11.09 o 
  -1   3   7     2202.62     2134.42     83.61 o 
   0   3   7      193.58      146.29     12.72 o 
   1   3   7     1837.14     1809.62     71.65 o 
   2   3   7      146.84      131.66     13.07 o 
   3   3   7       21.53       42.78     12.80 o 
   4   3   7       39.76       47.22     11.66 o 
   5   3   7        3.90       58.85     15.54 o 
   6   3   7      828.78      839.77     44.55 o 
   7   3   7      223.24      252.34     25.59 o 
   8   3   7        3.49      -15.50     17.62 o 
   9   3   7       42.35       62.66     20.96 o 
  10   3   7       22.81      -13.93     21.61 o 
  11   3   7       11.98       -2.64     28.55 o 
  12   3   7       10.12        9.34     31.14 o 
 -13   4   7        1.78      -49.18     33.14 o 
 -12   4   7        0.75       24.68     30.23 o 
 -11   4   7        0.40      -22.03     26.45 o 
 -10   4   7       13.74       11.68     24.95 o 
  -9   4   7       63.35       37.58     24.73 o 
  -8   4   7       37.38       -7.97     17.30 o 
  -7   4   7      969.36      962.49     58.42 o 
  -6   4   7        7.33       -1.64     15.65 o 
  -5   4   7      110.09      152.58     25.10 o 
  -4   4   7      121.14      155.26     19.46 o 
  -3   4   7      611.93      643.46     61.38 o 
  -2   4   7       53.51       36.67     10.72 o 
  -1   4   7     3905.93     4044.49    156.54 o 
   0   4   7       11.31        1.66     10.58 o 
   1   4   7      139.33      151.42     24.05 o 
   2   4   7       34.96       14.63     11.19 o 
   3   4   7      159.23      270.07     29.87 o 
   4   4   7      216.31      236.70     19.46 o 
   5   4   7       86.47      129.83     22.07 o 
   6   4   7       18.88        5.98     16.82 o 
   7   4   7       23.65       47.27     19.00 o 
   8   4   7       79.11       20.87     20.20 o 
   9   4   7      153.22      127.32     27.49 o 
  10   4   7       14.59      -41.05     35.03 o 
  11   4   7        0.64      -51.17     28.45 o 
 -12   5   7        6.74      -20.29     33.60 o 
 -11   5   7      119.32      133.82     35.66 o 
 -10   5   7      168.84      129.75     33.70 o 
  -9   5   7        3.76       16.26     26.94 o 
  -8   5   7        0.23       21.17     25.39 o 
  -7   5   7      259.44      254.45     28.91 o 
  -6   5   7        5.34      -13.87     17.14 o 
  -5   5   7      755.27      747.66     48.57 o 
  -4   5   7        0.55      -12.32     16.57 o 
  -3   5   7      536.02      579.25     33.03 o 
  -2   5   7       92.48       79.84     14.79 o 
  -1   5   7       18.69       -8.03     13.47 o 
   0   5   7     1988.71     1858.17     79.06 o 
   1   5   7      382.44      390.04     26.36 o 
   2   5   7      164.66      167.43     17.36 o 
   3   5   7      215.12      195.90     18.96 o 
   4   5   7      269.52      266.13     31.21 o 
   5   5   7        6.99        5.38     16.26 o 
   6   5   7      143.57      121.60     23.58 o 
   7   5   7      133.17      101.66     23.42 o 
   8   5   7       64.89       29.60     22.25 o 
   9   5   7       25.45        8.23     24.41 o 
  10   5   7        2.46       -8.58     43.70 o 
 -11   6   7        5.05       22.40     34.09 o 
 -10   6   7       15.09        2.40     42.65 o 
  -9   6   7      274.79      372.95     48.14 o 
  -8   6   7       95.74       73.03     32.46 o 
  -7   6   7       26.74       37.76     49.37 o 
  -6   6   7        1.54      -30.43     19.75 o 
  -5   6   7      176.21      133.67     24.47 o 
  -4   6   7       32.47       20.66     22.69 o 
  -3   6   7        0.27      -10.24     18.51 o 
  -2   6   7      378.61      418.31     32.85 o 
  -1   6   7       22.47       -8.43     15.45 o 
   0   6   7        2.07        2.00     24.82 o 
   1   6   7       13.99       12.84     16.04 o 
   2   6   7      689.14      774.06     47.64 o 
   3   6   7       50.27       35.97     16.66 o 
   4   6   7       41.31       12.04     19.18 o 
   5   6   7      250.18      241.93     29.98 o 
   6   6   7        8.42       23.35     20.42 o 
   7   6   7      113.73       85.85     26.76 o 
   8   6   7      137.44      159.99     32.08 o 
   9   6   7        1.09      -34.89     27.55 o 
 -10   7   7        2.93      -28.11     40.17 o 
  -9   7   7      131.23      206.19     60.22 o 
  -8   7   7        9.66       13.49     32.17 o 
  -7   7   7       36.14        9.53     34.18 o 
  -6   7   7       64.50       42.53     25.47 o 
  -5   7   7        0.62      -26.30     22.01 o 
  -4   7   7      165.28      170.19     28.72 o 
  -3   7   7       47.09       11.51     22.74 o 
  -2   7   7       11.66       12.88     22.38 o 
  -1   7   7      348.48      438.45     39.16 o 
   0   7   7       11.25       -7.60     18.57 o 
   1   7   7       76.90       83.89     20.99 o 
   2   7   7       26.56       15.91     19.18 o 
   3   7   7      192.47      171.70     27.31 o 
   4   7   7        0.19       -2.23     21.30 o 
   5   7   7      135.67       77.32     34.34 o 
   6   7   7        0.00       12.71     25.48 o 
   7   7   7      371.89      337.75     50.73 o 
   8   7   7       27.99       14.04     30.42 o 
  -8   8   7      181.26      227.40     45.39 o 
  -7   8   7       11.78      -54.40     37.77 o 
  -6   8   7        3.22      -12.34     35.77 o 
  -5   8   7        8.15       -8.22     28.36 o 
  -4   8   7        6.88      -55.24     38.30 o 
  -3   8   7      120.72      131.59     33.00 o 
  -2   8   7       21.54      -12.36     26.45 o 
  -1   8   7       45.11       52.59     44.01 o 
   0   8   7       40.29       41.99     28.66 o 
   1   8   7        0.07        5.75     28.07 o 
   2   8   7        5.05      -46.93     23.46 o 
   3   8   7        0.02      -24.79     31.92 o 
   4   8   7       43.74       49.79     28.44 o 
   5   8   7      336.46      316.40     74.95 o 
   6   8   7       20.10       -8.80     29.43 o 
  -4   9   7        2.88        4.68     34.83 o 
  -3   9   7      156.09      144.62     38.12 o 
  -2   9   7       36.94       23.27     33.55 o 
  -1   9   7       32.07        9.31     33.19 o 
   0   9   7      130.82      150.64     37.67 o 
   1   9   7       42.95       67.60     42.09 o 
   2   9   7       29.21        4.85     40.74 o 
   3   9   7       72.54       61.75     52.99 o 
 -14   0   8      221.31      672.37    148.06 o 
 -12   0   8       58.83      263.17    103.82 o 
 -10   0   8     2458.40     2358.12    127.48 o 
  -8   0   8     1223.63     1150.50     65.96 o 
  -6   0   8        2.11        2.37     19.59 o 
  -4   0   8      236.66      294.64    135.96 o 
  -2   0   8      253.12      393.25     53.59 o 
   0   0   8    10444.92    11304.17    627.26 o 
   2   0   8      705.06      710.36     44.88 o 
   4   0   8      243.97      300.71     55.74 o 
   6   0   8      129.20      219.91     45.06 o 
   8   0   8       99.72       87.32     31.66 o 
  10   0   8       55.97       23.74     34.12 o 
  12   0   8      141.04      117.35     46.83 o 
 -13   1   8       13.81       67.39     67.42 o 
 -12   1   8      414.92      496.07     53.80 o 
 -11   1   8      279.66      286.10     32.65 o 
 -10   1   8      462.86      517.41     30.88 o 
  -9   1   8       37.46       42.72     15.83 o 
  -8   1   8      367.42      436.94     24.88 o 
  -7   1   8      136.98      125.31     12.90 o 
  -6   1   8      949.97      776.69     33.68 o 
  -5   1   8       84.31       49.00      8.28 o 
  -4   1   8      494.30      549.07     29.35 o 
  -3   1   8      432.76      448.84     40.31 o 
  -2   1   8      957.68     1078.79     43.32 o 
  -1   1   8     1107.50      942.45     38.56 o 
   0   1   8      379.42      461.02     22.32 o 
   1   1   8     1514.57     1326.76     63.25 o 
   2   1   8     1451.29     1613.00     66.60 o 
   3   1   8        5.79       -1.72      8.67 o 
   4   1   8       33.40      102.40     16.38 o 
   5   1   8     1083.31     1018.93     42.49 o 
   6   1   8      153.90      146.60     15.11 o 
   7   1   8        0.39        6.60     14.79 o 
   8   1   8       35.92       38.66     21.63 o 
   9   1   8        0.13      -22.84     19.40 o 
  10   1   8       35.40       18.37     22.45 o 
  11   1   8       61.19       30.16     53.33 o 
  12   1   8       43.45        0.01     55.76 o 
 -14   2   8        1.66      -83.61     44.76 o 
 -13   2   8       21.42       97.48    135.05 o 
 -12   2   8        0.63      -31.53     34.53 o 
 -11   2   8       23.06       13.66     33.14 o 
 -10   2   8      102.53      107.23     20.16 o 
  -9   2   8     1648.41     1609.69     73.35 o 
  -8   2   8       68.78       53.16     16.19 o 
  -7   2   8      317.70      282.45     17.95 o 
  -6   2   8      422.89      483.33     31.35 o 
  -5   2   8       37.95       33.34     15.45 o 
  -4   2   8      232.42      246.13     20.19 o 
  -3   2   8     2467.71     2329.37    105.02 o 
  -2   2   8     1457.35     1545.52     71.99 o 
  -1   2   8     1040.31      925.57     38.29 o 
   0   2   8     1237.16     1199.97     48.31 o 
   1   2   8      429.35      428.08     21.45 o 
   2   2   8       21.90        4.63      8.83 o 
   3   2   8      173.28      165.30     16.00 o 
   4   2   8       35.57       22.22     10.56 o 
   5   2   8      144.33      104.72     16.49 o 
   6   2   8      494.64      467.26     31.39 o 
   7   2   8      971.08      926.27     47.49 o 
   8   2   8        0.00        3.97     16.69 o 
   9   2   8      494.10      517.96     42.92 o 
  10   2   8        7.33      -18.30     26.01 o 
  11   2   8        1.77      -26.92     23.34 o 
  12   2   8       18.32      -46.43     29.04 o 
 -14   3   8      186.50      289.83     64.75 o 
 -13   3   8       12.29      -15.42     33.56 o 
 -12   3   8        2.04       -6.64     27.79 o 
 -11   3   8      120.39      135.19     42.40 o 
 -10   3   8      121.77      162.41     31.58 o 
  -9   3   8      101.19       67.80     19.08 o 
  -8   3   8      505.02      520.85     34.75 o 
  -7   3   8      679.09      710.01     56.67 o 
  -6   3   8      159.29      133.17     18.64 o 
  -5   3   8       11.06        2.60     13.71 o 
  -4   3   8      634.69      670.50     36.01 o 
  -3   3   8      949.39      849.96     43.64 o 
  -2   3   8     5841.10     5912.91    260.15 o 
  -1   3   8       37.18       12.15      8.36 o 
   0   3   8     1094.70      975.31     41.19 o 
   1   3   8        2.21       -2.54      9.42 o 
   2   3   8      415.46      443.22     24.48 o 
   3   3   8        0.19        2.93     10.08 o 
   4   3   8      465.61      465.12     29.72 o 
   5   3   8      768.61      778.66     42.72 o 
   6   3   8      469.74      597.82     38.58 o 
   7   3   8       11.66      -15.23     19.71 o 
   8   3   8       22.43       10.57     18.03 o 
   9   3   8       63.61       15.88     21.63 o 
  10   3   8       17.39      -14.38     29.79 o 
  11   3   8      137.07      159.77     35.80 o 
 -13   4   8        5.83       20.45     59.92 o 
 -12   4   8       95.58       59.72     64.79 o 
 -11   4   8       38.80       33.15     49.17 o 
 -10   4   8       95.43       87.93     29.06 o 
  -9   4   8       13.08       -0.10     22.67 o 
  -8   4   8       43.65       59.95     18.14 o 
  -7   4   8     1032.10      896.93     50.00 o 
  -6   4   8     1004.58      915.98     48.42 o 
  -5   4   8       21.42        1.52     14.81 o 
  -4   4   8      637.89      755.62     44.18 o 
  -3   4   8      865.41      807.19     43.13 o 
  -2   4   8     1120.46     1064.05     44.97 o 
  -1   4   8       24.97       17.82     10.46 o 
   0   4   8      105.42      136.10     14.43 o 
   1   4   8       39.25       27.39     11.65 o 
   2   4   8      870.35      805.66     36.39 o 
   3   4   8       31.90       -0.53     12.11 o 
   4   4   8      487.21      576.40     38.58 o 
   5   4   8      126.21      134.14     20.34 o 
   6   4   8      827.88      919.80     60.05 o 
   7   4   8       28.94       33.70     19.34 o 
   8   4   8       10.71      -10.59     21.11 o 
   9   4   8       25.53       19.89     24.23 o 
  10   4   8       59.73        1.61     30.53 o 
  11   4   8        3.20       -1.03     55.37 o 
 -12   5   8      197.55      303.23    100.95 o 
 -11   5   8      161.09      194.46    119.89 o 
 -10   5   8        0.67       11.96     29.25 o 
  -9   5   8       76.49       60.03     46.12 o 
  -8   5   8       34.97       11.96     27.37 o 
  -7   5   8       41.65       42.46     20.08 o 
  -6   5   8        1.04        6.31     18.45 o 
  -5   5   8     1158.02     1058.39     49.88 o 
  -4   5   8      533.53      652.58     41.34 o 
  -3   5   8       34.63       24.21     17.67 o 
  -2   5   8       77.70       71.16     14.21 o 
  -1   5   8      764.17      851.84     39.15 o 
   0   5   8       84.18       64.34     14.35 o 
   1   5   8     1048.32     1000.28     44.35 o 
   2   5   8       24.44       33.87     13.83 o 
   3   5   8        2.70      -15.41     13.64 o 
   4   5   8     1051.75      987.41     63.84 o 
   5   5   8       91.96       90.64     20.29 o 
   6   5   8        0.05      -15.46     19.07 o 
   7   5   8       64.94       58.39     24.94 o 
   8   5   8       86.93       69.08     24.50 o 
   9   5   8       20.45       -6.47     26.09 o 
  10   5   8       10.39      -26.47     26.54 o 
 -11   6   8        4.49       26.47     35.03 o 
 -10   6   8       33.86       17.08     31.30 o 
  -9   6   8       71.22       94.10     33.35 o 
  -8   6   8      118.58       97.90     34.54 o 
  -7   6   8      461.33      445.38     39.05 o 
  -6   6   8       49.17       28.84     22.35 o 
  -5   6   8        0.00      -22.69     19.44 o 
  -4   6   8        0.56      -37.07     18.53 o 
  -3   6   8      921.17      995.16     59.50 o 
  -2   6   8      274.23      291.08     35.47 o 
  -1   6   8      131.68      120.71     19.03 o 
   0   6   8      129.85      147.67     20.02 o 
   1   6   8       86.02       56.60     17.32 o 
   2   6   8       65.01       37.44     25.24 o 
   3   6   8      228.48      199.06     26.56 o 
   4   6   8        0.15       15.98     32.39 o 
   5   6   8        0.97      -11.03     19.53 o 
   6   6   8       53.66       16.55     22.00 o 
   7   6   8       62.36       49.16     25.47 o 
   8   6   8       82.50       79.43     28.89 o 
   9   6   8       34.50       37.07     29.27 o 
 -10   7   8      224.71      318.97     52.08 o 
  -9   7   8       21.10      -26.69     35.26 o 
  -8   7   8        3.82      -44.97     32.44 o 
  -7   7   8       55.71       46.30     32.98 o 
  -6   7   8      137.76      218.97     32.26 o 
  -5   7   8      503.77      477.73     42.01 o 
  -4   7   8       36.32       10.46     24.37 o 
  -3   7   8       39.88       25.39     23.32 o 
  -2   7   8       88.64       79.93     26.29 o 
  -1   7   8        9.36       14.35     22.06 o 
   0   7   8      169.89      213.15     30.18 o 
   1   7   8       42.31       -0.25     18.78 o 
   2   7   8       56.85       56.12     21.32 o 
   3   7   8      138.07      135.48     26.24 o 
   4   7   8       85.71       54.90     24.84 o 
   5   7   8        0.66       13.78     25.31 o 
   6   7   8      202.31      159.12     31.85 o 
   7   7   8       10.23        8.21     29.11 o 
  -8   8   8      108.96       99.58     48.96 o 
  -7   8   8       30.69        1.20     39.24 o 
  -6   8   8        4.09      -50.40     34.77 o 
  -5   8   8        3.49        6.48     30.92 o 
  -4   8   8       42.88      -12.94     26.98 o 
  -3   8   8      119.78      102.30     38.47 o 
  -2   8   8        9.50       53.44     29.03 o 
  -1   8   8        3.27      -14.44     27.47 o 
   0   8   8      106.36      126.89     32.04 o 
   1   8   8      144.25      184.10     34.84 o 
   2   8   8        0.65      -10.32     33.35 o 
   3   8   8       61.48       62.82     28.38 o 
   4   8   8      108.33      115.43     31.62 o 
   5   8   8       66.01       43.22     29.54 o 
  -4   9   8       23.73       -8.75     33.73 o 
  -3   9   8       10.93      -59.97     32.14 o 
  -2   9   8       23.76       60.40     35.87 o 
  -1   9   8       15.44       31.47     33.33 o 
   0   9   8       14.63       -2.64     32.94 o 
   1   9   8       19.28      -28.59     40.04 o 
   2   9   8       96.26      132.73     50.81 o 
 -13   0   9      469.20      803.02    169.04 o 
 -11   0   9     1741.50     1802.71    139.54 o 
  -9   0   9      473.84      514.91     39.42 o 
  -7   0   9      247.92      281.25     32.37 o 
  -5   0   9       96.96       83.58     15.18 o 
  -3   0   9      368.74      459.13     92.04 o 
   1   0   9      385.76      369.33     29.51 o 
   3   0   9      132.25      149.18     19.60 o 
   5   0   9       57.73       37.90     22.44 o 
   7   0   9     1919.16     2092.53    170.85 o 
   9   0   9      314.95      254.89     45.88 o 
  11   0   9        0.01      -13.91     31.79 o 
 -14   1   9        4.07      296.63     76.48 o 
 -12   1   9      291.58      337.03     52.17 o 
 -11   1   9      125.19      165.88     23.03 o 
 -10   1   9      145.08      162.34     40.96 o 
  -9   1   9      308.67      307.68     25.37 o 
  -8   1   9       29.10       22.46     10.93 o 
  -7   1   9       51.53       41.11     13.02 o 
  -6   1   9       10.21       -6.01      8.20 o 
  -5   1   9       69.79       35.59     12.30 o 
  -4   1   9        2.58       11.01     10.64 o 
  -3   1   9     2243.27     2091.37     95.09 o 
  -2   1   9        7.70        8.50      7.06 o 
   0   1   9     3887.36     3706.60    147.97 o 
   1   1   9       35.51       20.42     13.41 o 
   2   1   9      138.33      124.70     13.11 o 
   3   1   9      172.18      161.04     14.65 o 
   4   1   9      299.69      314.02     35.01 o 
   5   1   9      574.79      608.13     31.57 o 
   6   1   9      130.41      118.23     15.55 o 
   7   1   9      501.15      589.07     40.80 o 
   8   1   9        6.18        8.78     19.92 o 
   9   1   9      206.39      176.93     28.56 o 
  10   1   9       61.98       44.30     26.60 o 
  11   1   9        8.89        2.72     25.88 o 
  12   1   9        8.79      -25.12     28.69 o 
 -13   2   9      119.37      200.96     95.35 o 
 -12   2   9        6.44       21.58     67.39 o 
 -11   2   9      170.83      261.22     51.50 o 
 -10   2   9      226.92      250.10     26.25 o 
  -9   2   9      377.42      458.22     33.48 o 
  -8   2   9     1754.35     1642.25     78.19 o 
  -7   2   9      335.83      376.75     37.52 o 
  -6   2   9        3.48       -8.65     12.28 o 
  -5   2   9      738.28      642.10     34.41 o 
  -4   2   9       16.31       -3.27     11.81 o 
  -3   2   9      544.32      569.73     32.58 o 
  -2   2   9      460.32      448.82     28.51 o 
  -1   2   9     2082.66     2063.60     81.09 o 
   0   2   9       13.44       -1.11      8.29 o 
   1   2   9        4.79       -6.89      8.70 o 
   2   2   9      512.87      483.88     24.02 o 
   3   2   9        4.65        5.57      9.85 o 
   4   2   9       42.32       32.80     12.91 o 
   5   2   9      388.45      442.86     26.73 o 
   6   2   9        0.12       -3.11     16.25 o 
   7   2   9       54.87       38.64     17.49 o 
   8   2   9      816.00      869.30     51.05 o 
   9   2   9        8.74       13.03     24.27 o 
  10   2   9        9.83      -39.47     22.80 o 
  11   2   9        0.15      -52.20     26.10 o 
  12   2   9      130.44      120.37     41.12 o 
 -13   3   9        0.01       17.63     33.81 o 
 -12   3   9      239.51      324.80     42.85 o 
 -11   3   9       52.35       48.83     31.70 o 
 -10   3   9      113.71       78.75     26.60 o 
  -9   3   9     1125.46      965.66     54.25 o 
  -8   3   9       48.41       40.73     16.78 o 
  -7   3   9      497.09      563.49     36.35 o 
  -6   3   9        0.60      -11.80     13.75 o 
  -5   3   9      755.60      684.70     37.74 o 
  -4   3   9       43.20       35.45     14.44 o 
  -3   3   9      611.23      641.99     35.78 o 
  -2   3   9        0.97      -14.88     12.49 o 
  -1   3   9     1082.66      993.62     41.67 o 
   0   3   9      640.88      613.80     30.37 o 
   1   3   9      401.83      423.36     23.69 o 
   2   3   9       10.27        9.29     10.79 o 
   3   3   9       26.90       31.17     11.72 o 
   4   3   9       44.41       50.59     13.16 o 
   5   3   9       39.60       64.55     16.74 o 
   6   3   9      146.30      110.05     20.37 o 
   7   3   9      109.41      104.46     20.65 o 
   8   3   9        7.66      -33.52     21.59 o 
   9   3   9       39.44       41.60     24.81 o 
  10   3   9       97.17       69.28     45.58 o 
  11   3   9      154.97      185.53     37.96 o 
 -13   4   9        6.23      -45.31     49.52 o 
 -12   4   9       21.65        4.08     32.15 o 
 -11   4   9       12.34       12.54     27.97 o 
 -10   4   9        7.04       32.93     25.41 o 
  -9   4   9      754.47      838.29     61.62 o 
  -8   4   9      580.40      666.71     43.30 o 
  -7   4   9      696.15      675.46     57.40 o 
  -6   4   9      478.66      475.50     34.46 o 
  -5   4   9      391.54      424.28     32.19 o 
  -4   4   9      633.92      670.82     41.50 o 
  -3   4   9      631.56      807.77     46.92 o 
  -2   4   9       11.45       -2.49      9.57 o 
  -1   4   9      860.80      845.72     37.86 o 
   0   4   9      126.98       76.81     16.55 o 
   1   4   9      308.63      338.67     27.00 o 
   2   4   9       73.04       56.30     13.60 o 
   3   4   9      152.07      142.92     16.73 o 
   4   4   9      130.92      144.38     20.36 o 
   5   4   9      230.50      263.71     25.62 o 
   6   4   9       59.97       32.41     18.70 o 
   7   4   9      222.43      226.55     27.23 o 
   8   4   9      163.27      142.13     25.67 o 
   9   4   9      256.16      262.86     31.17 o 
  10   4   9      116.49       90.79     34.69 o 
 -12   5   9       16.03       42.82     37.35 o 
 -11   5   9       14.35      -19.75     30.47 o 
 -10   5   9      132.07      123.84     33.76 o 
  -9   5   9        6.51        9.89     26.64 o 
  -8   5   9      196.17      160.35     44.12 o 
  -7   5   9        4.04       12.56     20.25 o 
  -6   5   9      660.48      689.64     47.51 o 
  -5   5   9       66.72       35.99     26.46 o 
  -4   5   9      110.02       77.17     24.08 o 
  -3   5   9      787.24      877.11     50.75 o 
  -2   5   9       33.21       16.00     16.41 o 
  -1   5   9       19.08       23.72     13.61 o 
   0   5   9     1007.81      953.64     43.00 o 
   1   5   9        0.06       -2.77     12.92 o 
   2   5   9        0.09       -2.03     13.03 o 
   3   5   9      409.11      459.34     29.24 o 
   4   5   9      133.11      131.38     22.38 o 
   5   5   9      134.19      103.46     38.34 o 
   6   5   9       72.65       41.59     20.89 o 
   7   5   9        6.96      -20.22     22.01 o 
   8   5   9        2.89      -18.07     24.93 o 
   9   5   9        1.81      -18.80     28.54 o 
  10   5   9       54.97       20.31     33.86 o 
 -11   6   9        0.11      -45.68     36.55 o 
 -10   6   9       20.60      -11.53     33.14 o 
  -9   6   9      166.89      185.35     40.13 o 
  -8   6   9      270.44      298.98     65.52 o 
  -7   6   9      257.50      256.98     32.30 o 
  -6   6   9      266.91      293.86     32.72 o 
  -5   6   9      223.41      263.00     31.45 o 
  -4   6   9      178.22      195.27     26.91 o 
  -3   6   9       18.24       21.32     21.09 o 
  -2   6   9       70.81       32.02     21.60 o 
  -1   6   9      284.04      379.24     33.33 o 
   0   6   9       12.31        1.81     15.92 o 
   1   6   9       10.20       11.41     15.74 o 
   2   6   9      447.11      437.87     32.26 o 
   3   6   9        0.03        2.70     20.25 o 
   4   6   9        5.98       37.11     32.73 o 
   5   6   9        0.06       31.39     21.92 o 
   6   6   9        1.51      -27.82     20.73 o 
   7   6   9       21.18       37.59     36.35 o 
   8   6   9      131.50       99.12     30.63 o 
  -9   7   9      360.49      426.50     54.78 o 
  -8   7   9      251.24      326.37    107.33 o 
  -7   7   9      451.51      473.63     55.27 o 
  -6   7   9       67.66        8.68     25.24 o 
  -5   7   9      361.18      398.49     39.50 o 
  -4   7   9        0.36      -21.25     23.59 o 
  -3   7   9       12.81       21.35     24.38 o 
  -2   7   9        1.12       12.75     23.71 o 
  -1   7   9       76.66       82.25     26.33 o 
   0   7   9        0.33       19.74     23.63 o 
   1   7   9      162.76      207.89     30.60 o 
   2   7   9      242.11      199.11     29.14 o 
   3   7   9       11.59       34.00     24.55 o 
   4   7   9        5.60       51.48     48.05 o 
   5   7   9        0.04      -49.85     24.93 o 
   6   7   9        8.99       59.53     64.95 o 
   7   7   9      116.97      119.67     32.96 o 
  -7   8   9      355.16      405.15     54.22 o 
  -6   8   9        6.57       39.22     36.99 o 
  -5   8   9      169.46      182.39     34.67 o 
  -4   8   9       72.32      122.97     30.11 o 
  -3   8   9       74.69       53.98     58.50 o 
  -2   8   9      128.68      120.50     31.27 o 
  -1   8   9        0.01       59.62     29.10 o 
   0   8   9       86.77       78.75     30.35 o 
   1   8   9        7.53       67.55     30.59 o 
   2   8   9        7.41       16.49     34.60 o 
   3   8   9        0.02       19.70     35.94 o 
   4   8   9       55.71       47.78     45.40 o 
   5   8   9       65.87       13.19     32.34 o 
  -3   9   9        9.92      -19.95     34.64 o 
  -2   9   9       11.38       37.07     34.12 o 
  -1   9   9       43.13        8.33     33.73 o 
   0   9   9       43.32       11.92     35.37 o 
 -14   0  10      412.17      782.99    163.18 o 
 -10   0  10     1744.66     1677.37    130.51 o 
  -8   0  10      496.95      448.50     33.64 o 
  -6   0  10      318.24      273.81     74.65 o 
  -4   0  10      102.33      167.57     64.04 o 
   0   0  10       27.18       22.73     14.30 o 
   2   0  10      302.82      318.99     53.59 o 
   4   0  10      725.24      681.46     45.63 o 
   6   0  10     1370.76     1343.81     82.56 o 
   8   0  10      163.98      153.44     37.95 o 
  10   0  10       15.20       27.23     34.42 o 
 -14   1  10       80.98      365.88     87.33 o 
 -13   1  10       46.61      272.89     75.73 o 
 -12   1  10      594.78      723.30     83.53 o 
 -11   1  10      311.61      329.90     29.25 o 
 -10   1  10      759.42      819.21     89.11 o 
  -9   1  10        8.32      -12.48     15.59 o 
  -8   1  10       30.89       20.31     25.00 o 
  -7   1  10        0.14      -11.67      9.46 o 
  -6   1  10       22.93       11.07     11.17 o 
  -5   1  10        2.11      -18.94     10.66 o 
  -4   1  10      163.23      232.11     49.44 o 
  -3   1  10        1.48        6.46      7.71 o 
  -2   1  10      430.39      489.27     43.37 o 
  -1   1  10       95.62       54.66      9.91 o 
   0   1  10        1.34       37.50     12.72 o 
   1   1  10      304.29      284.45     22.55 o 
   2   1  10      699.60      746.42     34.13 o 
   3   1  10      287.35      279.23     19.98 o 
   4   1  10      112.76      116.02     14.37 o 
   5   1  10     1148.04     1131.57     50.23 o 
   6   1  10      441.82      493.35     36.73 o 
   7   1  10       11.52       -5.76     16.00 o 
   8   1  10       95.31       62.54     23.26 o 
   9   1  10       11.73      -20.25     21.17 o 
  10   1  10       58.06        3.48     26.31 o 
  11   1  10        8.54       20.69     42.48 o 
 -13   2  10       45.96      105.32     66.68 o 
 -12   2  10      255.47      368.93     59.07 o 
 -11   2  10        0.00       37.36     44.44 o 
 -10   2  10       35.18       31.87     18.90 o 
  -9   2  10     1183.75     1207.83     60.39 o 
  -8   2  10        3.84       -6.02     15.12 o 
  -7   2  10      696.20      653.61     40.30 o 
  -6   2  10      109.12      116.14     17.45 o 
  -5   2  10       16.65      -10.21     13.47 o 
  -4   2  10        1.54       39.54     18.95 o 
  -3   2  10       76.41       77.66     15.60 o 
  -2   2  10      329.52      440.29     28.09 o 
  -1   2  10      509.58      526.05     40.55 o 
   0   2  10      143.70      139.47     13.23 o 
   1   2  10       11.02        4.80      9.80 o 
   2   2  10       33.26       43.72     15.14 o 
   3   2  10      652.49      680.83     37.15 o 
   4   2  10      131.83      149.38     15.95 o 
   5   2  10      106.08      100.24     22.97 o 
   6   2  10        7.33       -4.59     14.80 o 
   7   2  10     1206.26     1116.84     55.66 o 
   8   2  10       15.76       18.45     18.44 o 
   9   2  10      359.30      300.35     53.48 o 
  10   2  10        9.97      -10.53     24.31 o 
  11   2  10        7.02       -4.36     28.52 o 
 -13   3  10       43.30       47.53     34.19 o 
 -12   3  10        5.82       20.88     29.72 o 
 -11   3  10       82.62       99.52     39.54 o 
 -10   3  10      120.48      105.66     29.63 o 
  -9   3  10       80.07       50.11     33.24 o 
  -8   3  10       25.91        6.19     17.29 o 
  -7   3  10       33.50       22.12     24.42 o 
  -6   3  10       85.04       77.84     17.77 o 
  -5   3  10       85.09       71.20     17.10 o 
  -4   3  10       49.28       37.34     15.46 o 
  -3   3  10       18.05        5.45     13.45 o 
  -2   3  10     2158.63     2047.17     94.82 o 
  -1   3  10      254.97      278.34     22.87 o 
   0   3  10      329.95      374.29     22.35 o 
   1   3  10        6.57       -9.58     10.26 o 
   2   3  10       27.11       40.11     12.20 o 
   3   3  10      186.96      203.19     22.98 o 
   4   3  10       62.54      131.77     22.13 o 
   5   3  10      742.48      770.04     44.22 o 
   6   3  10      444.10      396.89     31.18 o 
   7   3  10       43.53       18.01     18.72 o 
   8   3  10        3.84      -18.92     19.22 o 
   9   3  10       95.16       50.92     38.90 o 
  10   3  10       10.89      -15.87     37.52 o 
  11   3  10        2.71      -43.42     30.97 o 
 -13   4  10       11.94       47.41     45.90 o 
 -12   4  10       14.55       -4.92     32.67 o 
 -11   4  10       15.57       22.95     66.96 o 
 -10   4  10       15.59       15.83     49.86 o 
  -9   4  10      177.76      152.99     30.16 o 
  -8   4  10       32.58       28.31     19.05 o 
  -7   4  10      565.03      602.63     40.77 o 
  -6   4  10       60.09       18.28     17.84 o 
  -5   4  10        3.18       31.71     17.53 o 
  -4   4  10       68.90      112.99     21.93 o 
  -3   4  10     1112.81      996.65     51.72 o 
  -2   4  10      212.90      264.53     24.62 o 
  -1   4  10       14.09       13.06     11.26 o 
   0   4  10      241.88      248.26     26.07 o 
   1   4  10        4.26       -7.84     11.68 o 
   2   4  10      222.79      271.59     29.81 o 
   3   4  10      180.89      167.08     18.00 o 
   4   4  10      307.58      319.06     33.50 o 
   5   4  10       30.48       17.57     17.20 o 
   6   4  10      155.58      137.73     22.89 o 
   7   4  10        6.54       18.26     22.03 o 
   8   4  10       53.99       72.57     24.67 o 
   9   4  10       36.80       18.09     24.56 o 
  10   4  10        1.57      -38.87     30.52 o 
 -12   5  10       20.08       16.52     54.86 o 
 -11   5  10      387.26      457.69    117.41 o 
 -10   5  10        1.60       22.83     37.22 o 
  -9   5  10        4.15        3.97     28.99 o 
  -8   5  10        3.91      -10.82     22.00 o 
  -7   5  10        6.21       -5.80     25.84 o 
  -6   5  10      180.91      183.85     26.70 o 
  -5   5  10      913.41      909.03     51.49 o 
  -4   5  10        0.37      -18.01     17.33 o 
  -3   5  10       19.46       24.49     18.37 o 
  -2   5  10       69.31      109.97     20.99 o 
  -1   5  10     1307.43     1290.10     65.26 o 
   0   5  10        0.81      -10.64     13.14 o 
   1   5  10      145.95      128.94     17.30 o 
   2   5  10       48.94      128.10     17.59 o 
   3   5  10        0.01      -27.30     14.45 o 
   4   5  10        5.71       60.11     32.04 o 
   5   5  10      139.14      188.83     33.45 o 
   6   5  10       33.10       35.40     20.89 o 
   7   5  10        0.20      -23.73     21.67 o 
   8   5  10      123.31      115.18     29.74 o 
   9   5  10       61.58       17.99     28.76 o 
 -11   6  10       18.62      -11.39     38.41 o 
 -10   6  10      302.58      298.90     75.21 o 
  -9   6  10      117.12      183.00     38.45 o 
  -8   6  10      348.54      366.73     47.47 o 
  -7   6  10      224.42      231.12     31.58 o 
  -6   6  10      142.66      146.17     27.69 o 
  -5   6  10        0.03       12.36     22.22 o 
  -4   6  10       13.08       30.03     21.89 o 
  -3   6  10      608.39      668.76     48.26 o 
  -2   6  10      251.63      270.89     29.39 o 
  -1   6  10        4.35       13.00     19.33 o 
   0   6  10        0.81        5.37     19.60 o 
   1   6  10      134.38      139.35     22.88 o 
   2   6  10      188.35      131.17     21.41 o 
   3   6  10       60.76       43.06     30.86 o 
   4   6  10      156.81      208.05     43.87 o 
   5   6  10       32.05       58.28     29.55 o 
   6   6  10      131.28      144.16     27.31 o 
   7   6  10        3.82      -26.62     26.43 o 
   8   6  10      103.47       66.20     31.59 o 
  -9   7  10       11.57       40.22     38.54 o 
  -8   7  10       12.68       60.64     38.18 o 
  -7   7  10       10.24       27.63     35.92 o 
  -6   7  10      297.94      343.42     44.82 o 
  -5   7  10      172.56      158.64     31.22 o 
  -4   7  10      132.36      151.09     34.66 o 
  -3   7  10        4.85      -11.08     24.23 o 
  -2   7  10      256.41      287.07     34.32 o 
  -1   7  10       16.07       19.55     24.91 o 
   0   7  10      263.60      276.46     59.37 o 
   1   7  10       79.82       78.07     27.23 o 
   2   7  10       10.35      -30.06     40.24 o 
   3   7  10       34.69       60.74     36.12 o 
   4   7  10      185.53      223.15     34.31 o 
   5   7  10        6.62        7.78     31.54 o 
   6   7  10       20.76       32.53     29.30 o 
  -7   8  10       20.18      -21.30     38.44 o 
  -6   8  10        1.18       11.09     37.34 o 
  -5   8  10       13.04       16.98     30.49 o 
  -4   8  10      256.69      273.31     37.73 o 
  -3   8  10      178.43      203.69     34.36 o 
  -2   8  10       38.33       27.61     28.86 o 
  -1   8  10        0.06      -11.65     28.34 o 
   0   8  10      117.58      145.05     33.49 o 
   1   8  10       16.04       46.68     37.93 o 
   2   8  10      107.92       94.34     49.39 o 
   3   8  10       30.52       20.81     36.69 o 
   4   8  10        4.54        0.82     37.56 o 
 -11   0  11      115.92      195.75     75.90 o 
  -9   0  11      490.35      491.02     58.38 o 
  -7   0  11       33.93       17.03     14.63 o 
  -5   0  11      247.25      324.53     90.16 o 
  -3   0  11       45.10       56.86     14.34 o 
  -1   0  11      114.39      197.77     21.86 o 
   1   0  11      616.58      717.25     57.34 o 
   3   0  11      616.71      575.95     40.30 o 
   5   0  11        1.88        9.63     17.05 o 
   7   0  11      387.48      328.64     49.54 o 
  11   0  11        1.09       31.53     41.87 o 
 -14   1  11       35.34      500.74    131.69 o 
 -13   1  11       25.84      248.73    111.44 o 
 -12   1  11      164.00      244.36     82.04 o 
 -11   1  11      110.97      158.32     30.42 o 
 -10   1  11        3.85      -16.36     28.97 o 
  -9   1  11       18.40       18.88     16.23 o 
  -8   1  11        0.01      -29.14     14.57 o 
  -7   1  11      105.07      117.30     18.27 o 
  -6   1  11       19.79       15.42     14.35 o 
  -5   1  11      115.02      110.29     19.07 o 
  -4   1  11      206.62      198.37     18.97 o 
  -3   1  11        0.15       54.67     15.54 o 
  -2   1  11      266.62      267.72     17.62 o 
  -1   1  11      841.58      772.16     34.85 o 
   0   1  11     2982.16     2867.64    116.14 o 
   1   1  11       17.89       70.70     13.69 o 
   2   1  11      382.23      419.08     24.87 o 
   3   1  11      318.47      331.06     22.34 o 
   4   1  11      280.40      280.67     20.84 o 
   5   1  11      409.85      515.67     30.41 o 
   6   1  11        1.86       -4.58     16.01 o 
   7   1  11       78.45       77.15     22.75 o 
   8   1  11        6.03       16.46     22.69 o 
   9   1  11        2.86       -5.83     22.81 o 
  10   1  11       22.72       18.70     25.81 o 
  11   1  11       28.20       12.47     36.40 o 
 -13   2  11        0.02        8.18     60.61 o 
 -12   2  11       63.98       71.03     31.89 o 
 -11   2  11       45.69        9.28     25.30 o 
 -10   2  11       26.81       48.82     24.99 o 
  -9   2  11       23.27       29.70     17.73 o 
  -8   2  11      483.35      500.28     74.50 o 
  -7   2  11      143.68      143.35     20.88 o 
  -6   2  11        6.30       14.25     14.73 o 
  -5   2  11       23.08        9.64     14.08 o 
  -4   2  11      686.32      595.73     33.88 o 
  -3   2  11        4.37      -12.61     12.86 o 
  -2   2  11       51.64       30.83     12.98 o 
  -1   2  11       55.76       82.77     11.76 o 
   0   2  11      319.38      358.14     21.30 o 
   1   2  11      375.75      361.12     30.85 o 
   2   2  11      875.26      766.80     34.68 o 
   3   2  11        7.72       28.92     13.22 o 
   4   2  11       20.21       30.78     12.89 o 
   5   2  11      425.01      431.81     51.33 o 
   6   2  11        7.33       19.56     18.36 o 
   7   2  11        0.11       -0.46     19.17 o 
   8   2  11      217.44      209.02     32.13 o 
   9   2  11       21.89       29.11     24.77 o 
  10   2  11        4.65       -5.90     26.44 o 
  11   2  11        0.16       16.63     30.02 o 
 -13   3  11       55.78      148.15     97.50 o 
 -12   3  11       91.47       44.01     32.25 o 
 -11   3  11       91.40      116.79     35.99 o 
 -10   3  11        6.69       18.89     25.98 o 
  -9   3  11      234.47      244.75     27.58 o 
  -8   3  11        0.34       15.13     17.35 o 
  -7   3  11      241.32      267.85     26.25 o 
  -6   3  11       55.46       38.00     16.51 o 
  -5   3  11       82.94      133.56     19.39 o 
  -4   3  11       16.73        0.84     13.78 o 
  -3   3  11      866.00      897.84     46.77 o 
  -2   3  11       16.19        5.63     14.80 o 
  -1   3  11      525.06      500.57     42.49 o 
   0   3  11      592.89      702.93     41.07 o 
   1   3  11      685.19      705.84     33.30 o 
   2   3  11      533.73      589.00     30.66 o 
   3   3  11      611.18      618.94     38.23 o 
   4   3  11        0.15        9.12     14.56 o 
   5   3  11       27.53       22.29     26.56 o 
   6   3  11       43.22       21.01     17.87 o 
   7   3  11      276.18      269.03     35.62 o 
   8   3  11        8.09       14.37     21.22 o 
   9   3  11       59.31      -10.88     37.91 o 
  10   3  11       59.54      -13.87     40.75 o 
 -12   4  11        0.39       -1.41     34.48 o 
 -11   4  11       26.78        6.71     29.80 o 
 -10   4  11        1.95        9.33     26.67 o 
  -9   4  11      255.03      288.25     30.67 o 
  -8   4  11      521.27      610.83     42.63 o 
  -7   4  11      117.92       85.29     21.38 o 
  -6   4  11       24.18        8.06     17.02 o 
  -5   4  11       46.38       12.65     17.32 o 
  -4   4  11       69.27       76.67     19.01 o 
  -3   4  11        6.21       14.42     21.96 o 
  -2   4  11       53.82       27.88     19.69 o 
  -1   4  11      176.88      139.16     15.91 o 
   0   4  11      895.43      825.33     37.81 o 
   1   4  11     1054.26      963.03     43.23 o 
   2   4  11        6.12       -0.86     13.22 o 
   3   4  11      241.57      344.11     34.08 o 
   4   4  11       11.38      -12.68     17.41 o 
   5   4  11       84.74      116.35     25.54 o 
   6   4  11      249.17      220.62     27.31 o 
   7   4  11       31.21       -3.85     19.88 o 
   8   4  11      294.26      347.15     34.19 o 
   9   4  11       94.21      156.53     62.98 o 
  10   4  11       38.20       11.43     30.95 o 
 -12   5  11       38.57      100.28     55.46 o 
 -11   5  11       72.87       86.80     40.26 o 
 -10   5  11       37.07       96.77     34.97 o 
  -9   5  11        5.41       -9.98     28.83 o 
  -8   5  11        6.19       33.80     23.29 o 
  -7   5  11        6.06       33.95     21.52 o 
  -6   5  11       91.43       80.16     22.59 o 
  -5   5  11       64.25       37.83     20.67 o 
  -4   5  11       95.83       88.15     21.87 o 
  -3   5  11      224.56      241.29     27.32 o 
  -2   5  11      855.93      929.94     80.60 o 
  -1   5  11        0.08      -11.52     17.03 o 
   0   5  11      803.18      904.00     51.96 o 
   1   5  11       67.40       33.15     14.75 o 
   2   5  11      110.06      115.76     17.90 o 
   3   5  11      402.78      399.42     32.47 o 
   4   5  11      421.36      419.12     67.15 o 
   5   5  11       10.74       27.91     40.12 o 
   6   5  11      213.77      233.89     40.41 o 
   7   5  11        6.41       -0.61     37.92 o 
   8   5  11        4.80        5.32     27.30 o 
   9   5  11        1.38      -10.68     29.06 o 
 -10   6  11       23.50      -15.01     35.69 o 
  -9   6  11       26.68       32.70     35.11 o 
  -8   6  11       25.04       11.80     31.96 o 
  -7   6  11      330.89      361.88     37.67 o 
  -6   6  11       69.46       91.64     26.07 o 
  -5   6  11       40.73       21.67     23.37 o 
  -4   6  11      169.53      149.64     25.56 o 
  -3   6  11      233.78      225.91     28.90 o 
  -2   6  11       55.01       47.81     21.39 o 
  -1   6  11       11.36       -0.86     19.76 o 
   0   6  11      376.63      486.20     72.04 o 
   1   6  11        2.17       27.99     20.69 o 
   2   6  11      293.31      315.63     31.46 o 
   3   6  11       85.75       75.60     23.69 o 
   4   6  11       26.76       69.00     58.35 o 
   5   6  11       56.14       71.70     47.27 o 
   6   6  11       75.11       47.10     25.86 o 
   7   6  11      114.54       67.76     28.04 o 
  -9   7  11      110.87      125.16     44.87 o 
  -8   7  11       17.47        0.44     39.99 o 
  -7   7  11      132.86      212.58     70.80 o 
  -6   7  11        0.24       10.95     28.61 o 
  -5   7  11      499.10      592.99     58.37 o 
  -4   7  11       49.42       40.06     27.01 o 
  -3   7  11      305.42      334.79     46.68 o 
  -2   7  11       27.21        7.80     25.42 o 
  -1   7  11      190.13      194.76     44.28 o 
   0   7  11       11.72      -29.62     31.69 o 
   1   7  11       74.69       91.10     27.43 o 
   2   7  11       24.85       -4.75     30.82 o 
   3   7  11        7.39       21.24     32.45 o 
   4   7  11        2.20       36.81     35.19 o 
   5   7  11      157.73      164.65     33.37 o 
   6   7  11        0.00       51.18     39.51 o 
  -6   8  11       38.29       -4.57     32.49 o 
  -5   8  11      176.34      176.88     36.09 o 
  -4   8  11      109.01      125.88     34.98 o 
  -3   8  11      170.56      178.18     50.07 o 
  -2   8  11       14.69       24.16     30.14 o 
  -1   8  11       53.20       59.67     30.68 o 
   0   8  11        2.05      -24.54     28.11 o 
   1   8  11        5.92       65.29     38.78 o 
   2   8  11       74.36       67.73     42.39 o 
   3   8  11       77.13       26.98     38.08 o 
 -12   0  12       57.16      102.30     83.25 o 
 -10   0  12       72.12      204.56     44.70 o 
  -8   0  12      680.73      698.46     84.84 o 
  -6   0  12      477.29      443.51     50.55 o 
  -4   0  12      258.69      277.43     27.42 o 
  -2   0  12     3573.82     3643.73    206.53 o 
   0   0  12      545.48      510.44     37.87 o 
   2   0  12       10.55       -1.29     16.58 o 
   4   0  12       11.88       30.03     19.43 o 
   6   0  12        0.94       22.98     21.46 o 
   8   0  12       42.16       90.03     36.53 o 
  10   0  12       14.14       65.31     40.36 o 
 -14   1  12       16.56      360.82    132.03 o 
 -13   1  12        2.24      255.41    121.14 o 
 -12   1  12       97.91       58.59     48.72 o 
 -11   1  12       56.75       46.70     31.16 o 
 -10   1  12      326.28      321.70     38.58 o 
  -9   1  12       76.82       76.78     18.32 o 
  -8   1  12      324.90      373.59     31.19 o 
  -7   1  12        8.66       -4.70     15.84 o 
  -6   1  12      234.23      183.03     33.08 o 
  -5   1  12      211.82      229.73     30.90 o 
  -4   1  12        4.27      -11.65     12.10 o 
  -3   1  12      280.54      281.70     18.78 o 
  -2   1  12     1195.08     1164.19     50.35 o 
  -1   1  12     1689.85     1575.25     65.95 o 
   0   1  12      628.93      605.71     29.65 o 
   1   1  12      424.65      455.40     29.93 o 
   2   1  12        0.33       37.15     12.62 o 
   3   1  12        0.39        9.95     14.26 o 
   4   1  12      559.70      652.07     34.02 o 
   5   1  12      205.51      230.95     20.61 o 
   6   1  12       31.16       26.49     17.42 o 
   7   1  12        1.85        6.27     23.48 o 
   8   1  12       19.86       16.12     23.11 o 
   9   1  12        4.67       31.02     55.55 o 
  10   1  12       60.20       24.05     27.88 o 
 -13   2  12       62.99      342.03    181.04 o 
 -12   2  12       39.82      144.20    157.04 o 
 -11   2  12        6.91        0.33     22.48 o 
 -10   2  12      302.53      321.73     30.93 o 
  -9   2  12      279.66      302.89     36.62 o 
  -8   2  12       96.47       80.91     19.66 o 
  -7   2  12      306.19      309.58     26.89 o 
  -6   2  12      480.21      499.09     33.78 o 
  -5   2  12      236.39      203.58     21.97 o 
  -4   2  12       64.16       61.57     15.82 o 
  -3   2  12     1104.53      960.41     48.50 o 
  -2   2  12       62.83       71.21     11.59 o 
  -1   2  12      430.21      457.40     29.66 o 
   0   2  12      109.80      138.44     14.76 o 
   1   2  12       87.44       67.91     13.17 o 
   2   2  12      461.38      553.57     30.18 o 
   3   2  12      242.23      294.43     25.85 o 
   4   2  12        0.95       -9.20     12.79 o 
   5   2  12       28.20       19.54     17.70 o 
   6   2  12      433.53      501.27     37.43 o 
   7   2  12      310.66      322.43     36.75 o 
   8   2  12        5.97        3.84     23.51 o 
   9   2  12       45.89       49.32     35.45 o 
  10   2  12       20.50        9.87     29.71 o 
 -13   3  12        8.58      -51.56     60.57 o 
 -12   3  12       41.78       52.02     33.39 o 
 -11   3  12       25.46       45.14     52.35 o 
 -10   3  12        1.30       22.53     22.30 o 
  -9   3  12        0.07      -23.42     23.59 o 
  -8   3  12       86.21       49.20     20.02 o 
  -7   3  12       48.78        7.45     17.45 o 
  -6   3  12      392.67      426.68     42.23 o 
  -5   3  12      405.80      402.98     31.03 o 
  -4   3  12        1.55       34.39     20.71 o 
  -3   3  12      356.96      361.73     28.88 o 
  -2   3  12     1284.30     1384.36     67.07 o 
  -1   3  12      102.10      106.92     16.05 o 
   0   3  12      470.71      604.07     55.93 o 
   1   3  12        5.57      -13.73     12.04 o 
   2   3  12      411.12      519.22     37.78 o 
   3   3  12        3.91       -9.72     12.94 o 
   4   3  12      174.38      172.16     22.86 o 
   5   3  12       83.33       88.54     18.87 o 
   6   3  12      131.23      149.01     21.76 o 
   7   3  12       37.46       10.46     20.31 o 
   8   3  12      327.07      373.60     73.22 o 
   9   3  12        3.49      -17.61     29.91 o 
  10   3  12       76.29        5.30     33.24 o 
 -12   4  12       13.10       49.90     36.33 o 
 -11   4  12       12.00       17.76     48.20 o 
 -10   4  12      198.25      210.76     39.64 o 
  -9   4  12      751.76      799.89     52.10 o 
  -8   4  12        0.21      -14.02     19.47 o 
  -7   4  12       13.28       30.31     19.64 o 
  -6   4  12       25.47       28.41     18.63 o 
  -5   4  12       20.72       11.33     16.98 o 
  -4   4  12      963.91      889.87     49.30 o 
  -3   4  12       11.58        2.85     20.77 o 
  -2   4  12      503.01      501.68     35.89 o 
  -1   4  12       76.78       84.09     20.52 o 
   0   4  12        4.42      -11.12     12.55 o 
   1   4  12        4.94       -4.42     12.83 o 
   2   4  12      236.43      241.85     21.32 o 
   3   4  12        2.97      -10.84     14.06 o 
   4   4  12       73.60       60.86     29.33 o 
   5   4  12       25.28       31.17     24.32 o 
   6   4  12      349.43      312.27     30.91 o 
   7   4  12      116.42       56.11     23.35 o 
   8   4  12       79.75       65.58     26.39 o 
   9   4  12        0.70       -4.48     28.94 o 
 -11   5  12      181.47      202.39     60.42 o 
 -10   5  12       24.00       26.38     33.42 o 
  -9   5  12       42.10       52.52     32.54 o 
  -8   5  12        1.06       -1.35     26.68 o 
  -7   5  12      612.09      672.17     54.69 o 
  -6   5  12       54.73       48.75     22.22 o 
  -5   5  12        7.89       -7.84     19.79 o 
  -4   5  12      216.15      173.95     26.31 o 
  -3   5  12      127.71      119.88     23.23 o 
  -2   5  12        9.92        5.26     19.64 o 
  -1   5  12     1154.65     1134.41     59.33 o 
   0   5  12       57.74       35.81     19.62 o 
   1   5  12      204.39      222.71     41.60 o 
   2   5  12       57.27       43.75     16.59 o 
   3   5  12        1.74        0.17     19.23 o 
   4   5  12        1.96       -8.37     20.69 o 
   5   5  12      175.16      208.71     80.00 o 
   6   5  12        2.89      -10.18     27.15 o 
   7   5  12       86.18       83.76     32.16 o 
   8   5  12      157.77      104.96     29.60 o 
 -10   6  12      276.81      315.64     93.35 o 
  -9   6  12      474.85      560.19     62.28 o 
  -8   6  12       64.27       48.04     33.97 o 
  -7   6  12        1.87      -10.74     26.09 o 
  -6   6  12       16.65        4.63     23.90 o 
  -5   6  12        8.41       -9.74     23.25 o 
  -4   6  12       32.55       30.93     22.34 o 
  -3   6  12      385.47      344.23     37.15 o 
  -2   6  12        3.57      -15.69     20.63 o 
  -1   6  12      100.50      102.32     25.60 o 
   0   6  12      153.56      213.91     29.72 o 
   1   6  12       68.33       52.74     23.13 o 
   2   6  12      184.87      202.40     49.95 o 
   3   6  12      109.67       80.63     28.87 o 
   4   6  12       32.26       67.22     71.03 o 
   5   6  12        1.45        3.60     51.82 o 
   6   6  12       91.25      105.88     28.98 o 
   7   6  12       71.41       64.79     29.75 o 
  -8   7  12      251.95      348.75    138.56 o 
  -7   7  12       98.16       92.10     33.37 o 
  -6   7  12       43.72       66.41     30.67 o 
  -5   7  12       57.91       51.42     37.66 o 
  -4   7  12        8.44       13.20     25.84 o 
  -3   7  12      128.63      117.27     29.84 o 
  -2   7  12      248.08      349.28     45.33 o 
  -1   7  12        3.03        3.11     26.56 o 
   0   7  12      137.54      141.78     30.51 o 
   1   7  12       32.81       -0.65     30.54 o 
   2   7  12       16.50        2.25     28.97 o 
   3   7  12       69.16       31.92     32.88 o 
   4   7  12      142.78      120.18     37.80 o 
   5   7  12       20.86       89.30     52.44 o 
  -5   8  12       55.47       25.42     32.31 o 
  -4   8  12      102.24       68.88     34.49 o 
  -3   8  12       18.44       -2.88     29.06 o 
  -2   8  12       13.38       -8.12     31.30 o 
  -1   8  12       32.18       27.42     30.49 o 
   0   8  12       41.00       10.87     31.92 o 
   1   8  12      107.34      131.08     42.20 o 
   2   8  12       32.63       29.63     48.53 o 
 -13   0  13        0.79      300.43    126.99 o 
 -11   0  13      110.81      249.10    117.95 o 
  -9   0  13      964.06      948.37     97.44 o 
  -7   0  13     1477.89     1333.49    125.01 o 
  -5   0  13     1151.28     1113.01     69.27 o 
  -3   0  13      394.20      447.79     36.10 o 
  -1   0  13       95.86       70.10     17.93 o 
   1   0  13      765.08      679.84     46.64 o 
   3   0  13       14.68       -7.72     19.39 o 
   5   0  13     1415.02     1488.97     92.54 o 
   7   0  13      116.85       91.24     35.71 o 
   9   0  13      132.73      163.53     46.27 o 
 -13   1  13       31.79      -51.48     58.54 o 
 -12   1  13      100.94      254.37    190.66 o 
 -11   1  13        0.62       18.76     60.73 o 
 -10   1  13       21.10       48.25     53.29 o 
  -9   1  13      520.48      441.85     47.59 o 
  -8   1  13      225.75      227.27     24.71 o 
  -7   1  13     1668.51     1590.65     76.97 o 
  -6   1  13      847.26      779.01     42.66 o 
  -5   1  13      510.39      530.82     34.49 o 
  -4   1  13       82.92       49.61     16.03 o 
  -3   1  13     1207.77     1068.64     46.87 o 
  -2   1  13      243.45      219.29     17.59 o 
  -1   1  13      197.10      223.86     21.20 o 
   0   1  13      750.75      685.59     39.35 o 
   1   1  13       60.51       64.84     13.62 o 
   2   1  13        3.54       -2.23     13.79 o 
   3   1  13      417.35      396.34     26.69 o 
   4   1  13       79.64       73.45     15.89 o 
   5   1  13        5.77      -24.38     17.24 o 
   6   1  13       53.04        9.40     18.07 o 
   7   1  13        9.95       26.74     23.00 o 
   8   1  13      109.64       57.64     26.28 o 
   9   1  13       99.50       57.36     27.72 o 
  10   1  13       67.08        4.81     43.23 o 
 -13   2  13       10.47      143.92    208.76 o 
 -12   2  13        2.41       88.19    123.07 o 
 -11   2  13      265.88      263.74     44.35 o 
 -10   2  13      569.64      639.96     44.85 o 
  -9   2  13        0.39       12.60     19.51 o 
  -8   2  13     1168.35     1072.13     56.12 o 
  -7   2  13      206.00      180.99     22.55 o 
  -6   2  13        0.03        0.73     16.33 o 
  -5   2  13      417.02      425.06     32.35 o 
  -4   2  13     2164.03     2160.78     99.84 o 
  -3   2  13        2.80       -8.94     14.68 o 
  -2   2  13      170.63      215.79     24.68 o 
  -1   2  13      496.96      578.30     36.59 o 
   0   2  13       14.74       16.99     11.56 o 
   1   2  13        0.03       38.58     13.13 o 
   2   2  13        0.41       24.32     13.50 o 
   3   2  13      123.62      175.06     27.41 o 
   4   2  13      142.64      169.12     19.87 o 
   5   2  13        9.66      -11.25     18.35 o 
   6   2  13      461.20      476.39     48.22 o 
   7   2  13       38.30       47.90     23.33 o 
   8   2  13      217.49      283.80     38.96 o 
   9   2  13        3.18       49.88     97.77 o 
  10   2  13        0.26       -0.63     59.88 o 
 -13   3  13       14.96       16.97     66.64 o 
 -12   3  13       35.85      231.45     94.23 o 
 -11   3  13      107.00      164.44     63.17 o 
 -10   3  13       40.62       27.39     23.55 o 
  -9   3  13      252.48      274.31     30.50 o 
  -8   3  13      111.30       85.75     21.77 o 
  -7   3  13      281.22      340.12     30.70 o 
  -6   3  13     1256.00     1150.69     58.77 o 
  -5   3  13       53.69       86.18     24.31 o 
  -4   3  13      174.28      190.28     23.24 o 
  -3   3  13       56.36      141.42     24.21 o 
  -2   3  13       56.88       40.43     17.02 o 
  -1   3  13      257.73      303.79     21.27 o 
   0   3  13       25.26       -1.53     12.85 o 
   1   3  13      832.12      885.87     40.34 o 
   2   3  13        8.90        5.88     13.12 o 
   3   3  13        7.20       13.13     14.95 o 
   4   3  13        4.98       -3.23     17.24 o 
   5   3  13      116.11      140.76     31.65 o 
   6   3  13       15.49       13.12     19.31 o 
   7   3  13        8.21        0.71     22.85 o 
   8   3  13       92.47       49.22     37.33 o 
   9   3  13      141.66       65.04     34.07 o 
 -12   4  13       91.19       76.72     39.95 o 
 -11   4  13      220.48      308.52     43.80 o 
 -10   4  13        0.02      -26.78     36.31 o 
  -9   4  13      340.07      377.14     35.63 o 
  -8   4  13       16.29       33.12     21.38 o 
  -7   4  13        5.42      -15.45     19.40 o 
  -6   4  13       47.17       32.02     20.40 o 
  -5   4  13       56.71       71.26     20.59 o 
  -4   4  13       67.84       29.94     18.52 o 
  -3   4  13       71.68       71.86     19.99 o 
  -2   4  13       92.90       81.05     19.86 o 
  -1   4  13      318.07      427.40     35.38 o 
   0   4  13       27.07       16.07     18.27 o 
   1   4  13      226.27      306.81     25.71 o 
   2   4  13       54.23       68.20     22.23 o 
   3   4  13      288.30      332.21     25.11 o 
   4   4  13       10.98      -11.97     24.60 o 
   5   4  13       65.02       52.48     22.36 o 
   6   4  13        6.27       -1.61     23.09 o 
   7   4  13      119.32      137.61     26.16 o 
   8   4  13      172.60      104.07     42.69 o 
 -11   5  13       48.72       42.46     38.26 o 
 -10   5  13      142.12      168.79     37.82 o 
  -9   5  13        7.48       -1.26     32.72 o 
  -8   5  13      113.96      117.77     28.68 o 
  -7   5  13       39.53        5.74     21.93 o 
  -6   5  13       14.66       16.63     22.27 o 
  -5   5  13        0.62        6.42     20.81 o 
  -4   5  13       80.43       67.05     22.20 o 
  -3   5  13      151.25      134.48     24.88 o 
  -2   5  13      115.89      118.57     23.93 o 
  -1   5  13        1.15        6.90     20.30 o 
   0   5  13      501.05      557.01     40.40 o 
   1   5  13      180.71      163.82     25.37 o 
   2   5  13       11.51       -1.08     20.22 o 
   3   5  13      103.95       82.96     21.81 o 
   4   5  13      290.78      263.50     31.39 o 
   5   5  13       45.85      104.05     47.68 o 
   6   5  13        2.14       -0.94     34.55 o 
   7   5  13        0.84      -27.68     25.90 o 
 -10   6  13        8.62       32.72     38.96 o 
  -9   6  13        1.73      -59.94     36.45 o 
  -8   6  13        0.58       14.94     28.15 o 
  -7   6  13       72.61       78.17     36.20 o 
  -6   6  13      227.12      234.28     33.97 o 
  -5   6  13        4.39      -19.81     24.13 o 
  -4   6  13       82.10       90.79     26.05 o 
  -3   6  13       92.72      108.92     25.40 o 
  -2   6  13       59.88       61.20     23.57 o 
  -1   6  13       50.34       47.04     23.23 o 
   0   6  13        7.36      -15.25     22.00 o 
   1   6  13       19.25       17.37     23.00 o 
   2   6  13      259.48      273.62     37.89 o 
   3   6  13       25.47       49.67     31.94 o 
   4   6  13        1.07      127.40     83.36 o 
   5   6  13      110.00      167.28     61.41 o 
   6   6  13       79.08       93.69     31.13 o 
  -8   7  13       26.57       16.59     41.03 o 
  -7   7  13       73.87      121.34     35.17 o 
  -6   7  13        2.27       -4.78     28.42 o 
  -5   7  13      210.57      229.63     38.66 o 
  -4   7  13       11.10      -25.09     26.24 o 
  -3   7  13      206.44      273.15     37.36 o 
  -2   7  13       26.00        5.36     25.62 o 
  -1   7  13       70.39      114.82     28.39 o 
   0   7  13       11.26        9.60     26.38 o 
   1   7  13        1.06       19.79     31.23 o 
   2   7  13       34.22       -8.13     33.07 o 
   3   7  13       30.33        3.01     33.46 o 
   4   7  13       26.06       40.74    116.55 o 
  -4   8  13       67.89        9.36     33.33 o 
  -3   8  13       43.86       35.94     32.16 o 
  -2   8  13        8.03       -0.09     34.17 o 
  -1   8  13       27.61      -19.42     30.88 o 
   0   8  13       82.05       74.31     40.07 o 
 -12   0  14       60.54       24.77     52.25 o 
 -10   0  14      804.44      505.39     75.17 o 
  -8   0  14     1177.86     1129.17    111.27 o 
  -6   0  14      121.97      134.79     42.91 o 
  -4   0  14     1754.87     1681.66    156.33 o 
  -2   0  14      745.21      677.87    104.25 o 
   0   0  14      655.67      732.47     49.51 o 
   2   0  14      284.54      512.50     63.33 o 
   4   0  14     1306.55     1356.62     85.42 o 
   6   0  14      100.30       85.85     36.36 o 
   8   0  14      159.65      133.80     46.01 o 
 -13   1  14       51.80       50.79     62.94 o 
 -12   1  14        1.07       37.80     99.27 o 
 -11   1  14       90.08      123.94     49.17 o 
 -10   1  14       97.72       66.16     47.92 o 
  -9   1  14      107.92       67.30     30.18 o 
  -8   1  14      295.36      247.10     38.93 o 
  -7   1  14       98.92      109.67     20.78 o 
  -6   1  14     1846.33     1672.50     80.13 o 
  -5   1  14       57.33       38.42     17.88 o 
  -4   1  14      209.80      219.32     22.80 o 
  -3   1  14       69.55       40.67     16.39 o 
  -2   1  14     1175.34     1214.90     53.24 o 
  -1   1  14     1528.87     1471.51     63.17 o 
   0   1  14      235.23      310.50     36.03 o 
   1   1  14       14.45        0.65     13.37 o 
   2   1  14      285.73      287.12     26.42 o 
   3   1  14      184.44      146.09     21.35 o 
   4   1  14       10.12       33.60     21.96 o 
   5   1  14       64.40       61.35     27.04 o 
   6   1  14      116.89      113.96     22.19 o 
   7   1  14       32.42       59.27     31.38 o 
   8   1  14       52.02       26.96     25.92 o 
   9   1  14       26.15       11.75     28.34 o 
 -13   2  14        1.46      -18.91     66.99 o 
 -12   2  14       32.13       31.88     57.08 o 
 -11   2  14       63.85      134.49     43.80 o 
 -10   2  14       45.95       48.39     41.19 o 
  -9   2  14     1052.48      993.52     54.41 o 
  -8   2  14      106.31       71.05     21.77 o 
  -7   2  14       79.80       56.60     18.71 o 
  -6   2  14        2.33       -1.31     18.30 o 
  -5   2  14       56.49       58.21     17.71 o 
  -4   2  14      951.99      946.25     52.27 o 
  -3   2  14      537.25      636.30     50.82 o 
  -2   2  14      102.00      109.72     19.44 o 
  -1   2  14      647.14      761.36     47.70 o 
   0   2  14        1.00       19.05     13.18 o 
   1   2  14      912.02      907.40     49.16 o 
   2   2  14       19.69        1.20     14.29 o 
   3   2  14       72.30       55.47     15.58 o 
   4   2  14      127.42      136.57     18.83 o 
   5   2  14       59.25       47.40     20.97 o 
   6   2  14      535.84      599.09    107.08 o 
   7   2  14      528.67      438.23    101.62 o 
   8   2  14        9.30      -31.40     35.07 o 
   9   2  14       24.36       -8.33     29.64 o 
 -12   3  14       71.32       99.17     66.08 o 
 -11   3  14       88.99       75.30     57.42 o 
 -10   3  14        0.12       -2.21     25.98 o 
  -9   3  14        5.56      -13.73     24.61 o 
  -8   3  14      350.06      410.11     33.64 o 
  -7   3  14       81.88       77.92     21.86 o 
  -6   3  14        3.38      -21.45     18.89 o 
  -5   3  14      124.54       70.82     20.58 o 
  -4   3  14      175.10      208.63     24.48 o 
  -3   3  14       51.24        8.88     16.47 o 
  -2   3  14       94.87       68.10     18.56 o 
  -1   3  14     1027.14     1027.01     53.80 o 
   0   3  14        1.15       -3.16     13.36 o 
   1   3  14      268.03      290.65     31.90 o 
   2   3  14        3.79       10.58     14.98 o 
   3   3  14      114.65      112.40     19.02 o 
   4   3  14      138.99      125.30     22.69 o 
   5   3  14       21.61        4.80     19.88 o 
   6   3  14      277.31      329.32     68.06 o 
   7   3  14        0.00        4.79     24.06 o 
   8   3  14      519.84      492.62    133.50 o 
   9   3  14        4.39      -36.81     36.62 o 
 -12   4  14      122.44       79.57     70.99 o 
 -11   4  14       32.32       38.63     37.87 o 
 -10   4  14      398.14      406.84     47.88 o 
  -9   4  14      198.87      215.87     30.28 o 
  -8   4  14       33.01        8.27     22.20 o 
  -7   4  14       29.32       19.96     21.20 o 
  -6   4  14       52.52       73.21     22.49 o 
  -5   4  14        0.04      -30.42     18.75 o 
  -4   4  14        0.05      -18.73     18.22 o 
  -3   4  14      253.55      296.89     34.30 o 
  -2   4  14       41.76       16.46     19.20 o 
  -1   4  14        0.13      -23.87     17.43 o 
   0   4  14      207.75      219.16     25.91 o 
   1   4  14      260.08      233.83     27.15 o 
   2   4  14        7.24        6.94     15.99 o 
   3   4  14       86.56       68.04     20.92 o 
   4   4  14        6.95       -0.85     20.56 o 
   5   4  14       53.15       75.42     24.14 o 
   6   4  14      878.21     1004.35     64.83 o 
   7   4  14      139.06      115.25     30.62 o 
   8   4  14      117.18      135.71     50.02 o 
 -10   5  14       82.97      124.69     37.96 o 
  -9   5  14       81.05       78.20     29.43 o 
  -8   5  14       50.56       28.59     25.30 o 
  -7   5  14      105.87       93.06     26.82 o 
  -6   5  14       12.00       -2.48     23.62 o 
  -5   5  14        9.59       13.29     21.16 o 
  -4   5  14       55.15        2.11     22.13 o 
  -3   5  14        2.49       12.02     22.67 o 
  -2   5  14       18.22       29.16     21.32 o 
  -1   5  14        6.93       20.78     20.41 o 
   0   5  14        4.27       36.47     21.13 o 
   1   5  14      116.18       73.32     23.23 o 
   2   5  14      119.11      115.17     25.43 o 
   3   5  14       91.01      130.80     30.22 o 
   4   5  14       91.79      106.54     25.01 o 
   5   5  14      150.85      210.90     71.75 o 
   6   5  14        0.60       39.47     29.35 o 
   7   5  14       43.54       42.39     29.39 o 
  -9   6  14      242.32      261.24     48.62 o 
  -8   6  14       34.51       20.63     28.19 o 
  -7   6  14       25.80       32.32     27.57 o 
  -6   6  14        4.07      -21.98     31.60 o 
  -5   6  14        1.09       -6.56     23.91 o 
  -4   6  14        6.22        5.89     25.50 o 
  -3   6  14        0.02      -17.78     23.24 o 
  -2   6  14        0.03      -28.23     22.87 o 
  -1   6  14        5.45      -27.76     22.69 o 
   0   6  14       71.55       79.92     26.54 o 
   1   6  14       13.93       11.42     24.44 o 
   2   6  14       85.12       70.57     29.98 o 
   3   6  14      110.97      142.68     34.78 o 
   4   6  14        1.37       -0.10     32.64 o 
   5   6  14       68.69      123.21    109.22 o 
  -7   7  14        0.78        1.32     35.86 o 
  -6   7  14        9.93       16.61     30.88 o 
  -5   7  14        3.12      -14.37     29.39 o 
  -4   7  14       14.92       10.71     40.59 o 
  -3   7  14        5.98      -20.52     28.40 o 
  -2   7  14      122.92      164.56     35.37 o 
  -1   7  14      113.08       95.45     30.59 o 
   0   7  14       36.93       24.99     29.15 o 
   1   7  14        1.41      -44.79     35.85 o 
   2   7  14       19.91       -1.97     33.15 o 
   3   7  14        5.20       55.41     46.33 o 
 -11   0  15       54.21       54.15     49.02 o 
  -9   0  15        3.76      -40.32     40.54 o 
  -7   0  15      496.10      575.44     77.67 o 
  -5   0  15      127.83      119.67     45.28 o 
  -3   0  15       21.17       14.13     20.94 o 
  -1   0  15     3218.25     3367.72    193.64 o 
   1   0  15      560.02      711.93     51.65 o 
   3   0  15      135.44      135.27     27.59 o 
   5   0  15      564.40      797.08     72.50 o 
   9   0  15       84.40       48.46     42.86 o 
 -13   1  15        0.56      -19.64     64.19 o 
 -12   1  15       55.16      143.58     95.98 o 
 -11   1  15        0.07       26.04     90.64 o 
 -10   1  15       33.62       16.22     35.93 o 
  -9   1  15       75.02       19.07     29.66 o 
  -8   1  15       59.79       47.81     28.62 o 
  -7   1  15       30.82       21.45     30.85 o 
  -6   1  15      106.80       62.66     27.95 o 
  -5   1  15      276.22      254.92     29.09 o 
  -4   1  15       40.31       14.59     17.05 o 
  -3   1  15     2976.62     3108.74    148.92 o 
  -2   1  15      379.01      436.82     33.80 o 
  -1   1  15        2.18       49.36     13.71 o 
   0   1  15      121.74      145.25     30.34 o 
   1   1  15      224.71      307.62     28.09 o 
   2   1  15      243.91      239.45     28.57 o 
   3   1  15      210.56      183.30     21.38 o 
   4   1  15      241.39      266.69     24.98 o 
   5   1  15       89.22       68.24     25.86 o 
   6   1  15        0.63      -12.87     20.77 o 
   7   1  15        7.00       44.44     28.18 o 
   8   1  15        4.72      -17.38     31.32 o 
   9   1  15        2.02       10.98     30.63 o 
 -12   2  15       64.77      165.92    133.54 o 
 -11   2  15      273.91      329.12     50.86 o 
 -10   2  15      175.51      203.56     38.09 o 
  -9   2  15      151.14      131.95     34.62 o 
  -8   2  15      669.79      583.94     67.71 o 
  -7   2  15       87.05       60.78     20.09 o 
  -6   2  15       26.60       12.65     21.26 o 
  -5   2  15       11.96       -5.94     17.45 o 
  -4   2  15      239.77      254.86     26.54 o 
  -3   2  15       20.72       13.28     16.30 o 
  -2   2  15      256.85      270.10     25.86 o 
  -1   2  15      869.52      866.33     46.50 o 
   0   2  15      718.98      761.77     38.41 o 
   1   2  15      148.53      178.12     19.43 o 
   2   2  15       60.56       64.82     16.43 o 
   3   2  15        0.18       31.11     16.12 o 
   4   2  15       83.48       41.46     20.45 o 
   5   2  15       16.29        0.37     19.58 o 
   6   2  15      238.75      200.41     46.76 o 
   7   2  15       18.72      -14.87     30.61 o 
   8   2  15      192.21      134.35     35.93 o 
 -12   3  15        0.09      -13.53     75.00 o 
 -11   3  15       65.91       75.02     39.77 o 
 -10   3  15       15.55      -21.63     44.57 o 
  -9   3  15       99.95       62.66     39.06 o 
  -8   3  15        3.55       -2.95     20.45 o 
  -7   3  15      635.59      687.37     46.04 o 
  -6   3  15      338.28      349.28     32.20 o 
  -5   3  15      108.99      111.24     21.68 o 
  -4   3  15        2.87       -1.40     17.46 o 
  -3   3  15      129.67      185.91     24.11 o 
  -2   3  15       86.37       46.93     19.59 o 
  -1   3  15      372.61      408.39     34.17 o 
   0   3  15       40.80       34.92     18.50 o 
   1   3  15      186.45      232.84     21.51 o 
   2   3  15      340.27      379.13     34.49 o 
   3   3  15       75.90      102.71     18.90 o 
   4   3  15       27.42       20.69     21.65 o 
   5   3  15       56.79       72.96     24.11 o 
   6   3  15       25.85        6.22     35.13 o 
   7   3  15       10.52      -14.07     28.96 o 
   8   3  15        0.01      -65.09     32.55 o 
 -11   4  15      421.75      543.95     97.83 o 
 -10   4  15      148.12      124.64     51.77 o 
  -9   4  15      109.89      103.43     29.19 o 
  -8   4  15       14.77       13.11     35.40 o 
  -7   4  15        1.51      -44.05     22.02 o 
  -6   4  15        3.29      -21.22     20.59 o 
  -5   4  15      189.68      203.72     27.23 o 
  -4   4  15        8.64       16.15     20.97 o 
  -3   4  15        3.27        6.57     19.87 o 
  -2   4  15       85.09       60.10     21.40 o 
  -1   4  15        2.53       -1.24     18.71 o 
   0   4  15       37.31       15.31     19.63 o 
   1   4  15      565.19      767.47     65.51 o 
   2   4  15      140.11      168.41     25.73 o 
   3   4  15       68.85      110.81     21.83 o 
   4   4  15        1.42      -19.74     21.12 o 
   5   4  15      164.31      264.50     79.84 o 
   6   4  15       50.13       22.77     26.65 o 
   7   4  15       45.15        7.29     26.50 o 
 -10   5  15      127.31      172.16     40.73 o 
  -9   5  15        2.12       31.24     31.61 o 
  -8   5  15      179.72      203.69     34.50 o 
  -7   5  15        9.14      -17.61     25.02 o 
  -6   5  15        1.00      -24.71     23.45 o 
  -5   5  15        7.84        7.57     23.27 o 
  -4   5  15       46.81       -2.65     22.73 o 
  -3   5  15        2.69       14.58     22.30 o 
  -2   5  15      189.48      241.21     30.81 o 
  -1   5  15       14.38       -8.96     21.46 o 
   0   5  15      169.61      187.33     28.19 o 
   1   5  15        0.04      -24.88     23.55 o 
   2   5  15        0.85        5.00     43.24 o 
   3   5  15      161.03      199.05     44.87 o 
   4   5  15      399.24      541.63     59.53 o 
   5   5  15        7.73       81.38    104.68 o 
   6   5  15       14.87       53.93     27.22 o 
  -8   6  15       20.21       -6.15     30.77 o 
  -7   6  15        0.75      -16.34     28.30 o 
  -6   6  15       36.56       14.58     27.33 o 
  -5   6  15        9.14      -22.48     32.15 o 
  -4   6  15      127.59      155.95     30.66 o 
  -3   6  15       28.46       40.54     26.89 o 
  -2   6  15       26.11       22.88     23.98 o 
  -1   6  15        3.74        3.06     25.18 o 
   0   6  15        0.48       31.50     26.33 o 
   1   6  15       32.77       34.55     25.26 o 
   2   6  15      249.49      237.08     38.99 o 
   3   6  15        1.40       18.98     33.53 o 
   4   6  15       27.48       30.33     34.39 o 
  -6   7  15        5.61       45.65     65.54 o 
  -5   7  15       14.85       21.78     32.06 o 
  -4   7  15        1.30      -35.16     29.48 o 
  -3   7  15       90.95       86.76     32.22 o 
  -2   7  15       20.40        2.61     34.34 o 
  -1   7  15       58.46       46.61     35.23 o 
   0   7  15       90.64      116.34     31.93 o 
   1   7  15        9.08       18.66     35.10 o 
   2   7  15        1.55       26.08     36.21 o 
 -12   0  16       26.75      -41.14     55.70 o 
 -10   0  16      993.89     1150.19    118.64 o 
  -8   0  16       44.02       23.78     38.30 o 
  -6   0  16       26.27       40.84     41.23 o 
  -4   0  16       12.14       19.26     37.69 o 
  -2   0  16        2.45        9.24     18.99 o 
   0   0  16      996.25     1002.74    129.45 o 
   2   0  16        5.20       -4.65     43.38 o 
   4   0  16      472.78      490.57    114.91 o 
   6   0  16       36.12       18.91     36.62 o 
   8   0  16       24.26       23.22     42.95 o 
 -12   1  16       23.04       20.59     51.39 o 
 -11   1  16        1.89      -29.06     33.98 o 
 -10   1  16       55.61       87.13     57.55 o 
  -9   1  16      106.87       53.33     32.91 o 
  -8   1  16      596.11      502.99     51.25 o 
  -7   1  16       95.40       71.39     29.62 o 
  -6   1  16       42.28       19.09     27.67 o 
  -5   1  16      166.52      153.20     29.54 o 
  -4   1  16       11.60       -6.53     16.59 o 
  -3   1  16      122.82       89.69     20.55 o 
  -2   1  16      149.76      117.45     21.65 o 
  -1   1  16      806.67      799.12     64.59 o 
   0   1  16        4.16      -15.38     13.71 o 
   1   1  16        4.88      -21.92     14.58 o 
   2   1  16      331.55      329.66     26.45 o 
   3   1  16      105.79       69.35     19.00 o 
   4   1  16       56.99       50.17     29.05 o 
   5   1  16        2.98      -36.53     20.30 o 
   6   1  16       47.88       36.49     35.54 o 
   7   1  16       57.24       75.83     64.81 o 
   8   1  16       13.86        0.74     29.64 o 
 -12   2  16       50.63       19.99     59.19 o 
 -11   2  16        1.27       38.81     80.33 o 
 -10   2  16       62.03      123.71     38.00 o 
  -9   2  16      269.39      211.47     74.87 o 
  -8   2  16       18.12       11.70     29.42 o 
  -7   2  16      166.64      213.65     33.13 o 
  -6   2  16        1.04       23.64     20.40 o 
  -5   2  16      223.73      202.08     25.53 o 
  -4   2  16        0.00      -16.82     17.01 o 
  -3   2  16       26.27        5.57     17.48 o 
  -2   2  16        1.64        7.81     20.40 o 
  -1   2  16      282.68      326.20     40.78 o 
   0   2  16       10.59       16.20     18.09 o 
   1   2  16      461.93      561.17     42.59 o 
   2   2  16      180.32      162.58     22.48 o 
   3   2  16        1.44        1.53     16.13 o 
   4   2  16       77.11      108.18     24.19 o 
   5   2  16       52.82       82.62     34.38 o 
   6   2  16      117.21      110.95     26.28 o 
   7   2  16       39.80      -17.39     30.19 o 
   8   2  16       40.60      -21.53     38.10 o 
 -11   3  16        1.85       16.45     37.67 o 
 -10   3  16       48.28       15.29     37.59 o 
  -9   3  16        5.61      -11.03     35.24 o 
  -8   3  16      120.52      130.29     26.89 o 
  -7   3  16       57.68       49.46     21.97 o 
  -6   3  16       34.49       21.56     20.66 o 
  -5   3  16      400.23      459.86     44.12 o 
  -4   3  16      297.28      271.66     28.66 o 
  -3   3  16       21.70        1.39     19.02 o 
  -2   3  16      378.59      387.07     32.54 o 
  -1   3  16       89.25       72.61     21.18 o 
   0   3  16      100.35       96.51     23.02 o 
   1   3  16       37.54       -2.47     19.97 o 
   2   3  16       13.99        1.85     23.51 o 
   3   3  16       91.78       58.80     20.59 o 
   4   3  16      234.66      256.43     30.13 o 
   5   3  16        8.72       -0.53     22.15 o 
   6   3  16       99.80       81.51     26.62 o 
   7   3  16       26.94      -17.90     30.35 o 
 -11   4  16       28.34       57.88     71.45 o 
 -10   4  16       74.96       75.31     45.59 o 
  -9   4  16       98.15       72.42     29.50 o 
  -8   4  16        2.04      -13.20     24.20 o 
  -7   4  16       22.57      -26.43     22.54 o 
  -6   4  16       50.93       35.39     23.54 o 
  -5   4  16       42.07       54.27     22.74 o 
  -4   4  16        7.14      -10.71     20.94 o 
  -3   4  16       82.38       76.54     24.05 o 
  -2   4  16        9.00      -24.65     20.14 o 
  -1   4  16       24.65        5.62     31.23 o 
   0   4  16      196.85      272.64     37.67 o 
   1   4  16        0.23       -7.37     19.91 o 
   2   4  16      270.10      327.69     44.22 o 
   3   4  16       34.01       -1.98     25.83 o 
   4   4  16        8.29       80.21     32.12 o 
   5   4  16       20.38       30.71     26.10 o 
   6   4  16      296.43      323.32     44.57 o 
  -9   5  16      183.26      229.86     74.21 o 
  -8   5  16       13.06       13.48     30.09 o 
  -7   5  16       64.92       68.55     27.92 o 
  -6   5  16       17.97       16.39     26.00 o 
  -5   5  16       26.66       44.67     26.75 o 
  -4   5  16        1.82      -24.37     22.63 o 
  -3   5  16      157.18      196.51     30.12 o 
  -2   5  16       21.95        9.86     23.06 o 
  -1   5  16      463.33      564.87     47.73 o 
   0   5  16        3.72      -16.25     22.67 o 
   1   5  16       51.70       56.77     23.61 o 
   2   5  16        8.67      -14.82     42.34 o 
   3   5  16       11.67       18.26     29.90 o 
   4   5  16      287.27      614.35    111.27 o 
   5   5  16       47.71       53.60     36.36 o 
  -8   6  16       36.18       63.54     34.40 o 
  -7   6  16       46.05       97.74     35.62 o 
  -6   6  16       88.53      103.87     31.66 o 
  -5   6  16       42.71       39.93     29.24 o 
  -4   6  16       33.91      -26.58     27.30 o 
  -3   6  16       70.79       87.76     29.98 o 
  -2   6  16       57.22       46.43     39.54 o 
  -1   6  16        6.59       -2.45     26.12 o 
   0   6  16      236.78      275.94     35.28 o 
   1   6  16      150.19      170.91     37.10 o 
   2   6  16        0.01       -6.86     35.37 o 
   3   6  16       50.00       41.39     38.13 o 
  -4   7  16       41.76       40.87     32.78 o 
  -3   7  16        0.02        1.89     31.31 o 
  -2   7  16      261.56      323.52     42.62 o 
  -1   7  16        4.11       37.74     32.17 o 
   0   7  16       52.82       72.95     41.40 o 
 -11   0  17      207.01      152.28     62.08 o 
  -9   0  17       84.81      130.48     53.24 o 
  -7   0  17       10.68      -12.41     38.81 o 
  -5   0  17      362.17      387.53     67.89 o 
  -3   0  17      144.88       31.15     43.47 o 
  -1   0  17      398.62      524.22     44.78 o 
   1   0  17      602.19      698.57     55.56 o 
   3   0  17        1.49      -12.59     25.30 o 
   5   0  17       97.73      144.31     48.08 o 
   7   0  17       18.22       46.40     44.28 o 
 -12   1  17       47.32       12.13     43.13 o 
 -11   1  17       23.67       -2.89     36.22 o 
 -10   1  17      210.32      182.88     70.86 o 
  -9   1  17       64.89        6.10     37.20 o 
  -8   1  17       85.53       39.73     32.79 o 
  -7   1  17       15.72      -22.34     28.53 o 
  -6   1  17       62.74       25.22     29.22 o 
  -5   1  17        0.01      -43.77     23.12 o 
  -4   1  17       11.73       20.03     24.56 o 
  -3   1  17      971.37      882.55     50.38 o 
  -2   1  17      187.18      189.34     24.85 o 
  -1   1  17      358.03      361.63     32.56 o 
   0   1  17       72.28       73.82     21.05 o 
   1   1  17        3.53       -3.86     16.61 o 
   2   1  17       10.55       -2.58     19.92 o 
   3   1  17        0.44      -33.99     18.08 o 
   4   1  17       44.15       27.50     22.29 o 
   5   1  17        1.90      -11.73     22.40 o 
   6   1  17      102.02       27.04     31.81 o 
   7   1  17       76.86       56.48     45.28 o 
 -11   2  17       79.28       20.27     52.08 o 
 -10   2  17      187.20      193.48     53.83 o 
  -9   2  17      108.03      108.03     52.47 o 
  -8   2  17       43.08      -13.37     32.43 o 
  -7   2  17        0.29      -25.95     26.62 o 
  -6   2  17       39.09       38.15     27.53 o 
  -5   2  17      109.51       95.82     23.28 o 
  -4   2  17      120.17      141.22     24.94 o 
  -3   2  17        0.90        0.83     18.97 o 
  -2   2  17      167.33      136.39     23.87 o 
  -1   2  17       30.13       19.02     19.38 o 
   0   2  17      101.99       62.66     33.96 o 
   1   2  17       23.52        7.39     19.18 o 
   2   2  17       64.02       70.64     18.74 o 
   3   2  17        0.67        6.99     18.51 o 
   4   2  17       23.69        6.27     21.68 o 
   5   2  17       89.28      102.93     40.21 o 
   6   2  17       49.48       69.96     27.06 o 
   7   2  17        4.67       17.79     32.85 o 
 -11   3  17       22.69       46.65     43.01 o 
 -10   3  17       27.79        1.89     36.96 o 
  -9   3  17      292.71      301.06     62.64 o 
  -8   3  17        0.07       -1.55     29.04 o 
  -7   3  17      163.04      200.28     29.42 o 
  -6   3  17       14.25       17.46     24.62 o 
  -5   3  17        0.81      -16.82     19.96 o 
  -4   3  17        1.94       -4.37     20.81 o 
  -3   3  17      116.99       90.70     23.39 o 
  -2   3  17       38.17       -5.45     23.26 o 
  -1   3  17        5.44       -2.47     19.77 o 
   0   3  17        0.05      -29.37     19.80 o 
   1   3  17       39.00       24.13     21.45 o 
   2   3  17        0.18        6.08     21.94 o 
   3   3  17        0.03       -9.93     33.60 o 
   4   3  17       26.76       10.07     23.12 o 
   5   3  17        8.69       -2.80     26.94 o 
   6   3  17        8.17       59.52     34.58 o 
 -10   4  17       76.01       69.18     48.48 o 
  -9   4  17        3.74      -12.65     30.79 o 
  -8   4  17       28.77       22.37     26.39 o 
  -7   4  17      100.29      100.11     27.47 o 
  -6   4  17       31.47       29.16     24.75 o 
  -5   4  17        0.15      -44.74     22.37 o 
  -4   4  17       20.15       28.09     28.81 o 
  -3   4  17       51.88       70.02     24.97 o 
  -2   4  17       92.27      108.10     25.18 o 
  -1   4  17       33.07       36.17     23.63 o 
   0   4  17       19.52       -0.05     21.92 o 
   1   4  17        8.82       68.37     24.71 o 
   2   4  17        3.06      -16.07     28.67 o 
   3   4  17        9.81       28.93     27.71 o 
   4   4  17       22.57       14.94     30.60 o 
   5   4  17       92.11      117.01     37.83 o 
  -9   5  17       56.59       54.17     32.42 o 
  -8   5  17       99.46      164.66     54.33 o 
  -7   5  17      243.71      297.69     47.23 o 
  -6   5  17       66.05       59.68     28.11 o 
  -5   5  17        9.33       14.29     25.29 o 
  -4   5  17       56.32       98.99     28.09 o 
  -3   5  17       10.54       14.51     26.25 o 
  -2   5  17      108.44       95.41     26.67 o 
  -1   5  17        8.24       14.76     37.97 o 
   0   5  17       14.53      -13.60     25.77 o 
   1   5  17        2.37       25.48     27.05 o 
   2   5  17      121.62      136.14     35.78 o 
   3   5  17        0.07       -9.52     34.68 o 
   4   5  17       37.46       56.99     37.06 o 
  -7   6  17       86.05      116.47     35.09 o 
  -6   6  17        3.65      -11.31     29.92 o 
  -5   6  17      196.85      257.86     37.65 o 
  -4   6  17       28.26       15.89     30.79 o 
  -3   6  17        0.19       -4.00     29.99 o 
  -2   6  17       41.83        9.89     28.24 o 
  -1   6  17       37.08       59.32     33.22 o 
   0   6  17       64.21       35.18     31.24 o 
   1   6  17       87.28       71.68     51.84 o 
   2   6  17       19.49       14.48     35.46 o 
 -10   0  18      249.67      146.77     54.11 o 
  -8   0  18      154.36       68.88     43.34 o 
  -6   0  18        3.98       17.62     45.79 o 
  -4   0  18      162.25       15.21     44.33 o 
  -2   0  18       35.33       48.38     45.49 o 
   0   0  18      240.06      299.36     35.61 o 
   2   0  18       91.42      117.90     27.96 o 
   4   0  18       76.40        9.22     50.01 o 
   6   0  18      165.70      213.32     58.11 o 
 -11   1  18       28.71       29.75     81.01 o 
 -10   1  18       43.99       23.48     52.00 o 
  -9   1  18      108.61       95.30     35.03 o 
  -8   1  18       79.19      133.04     57.25 o 
  -7   1  18       95.24       51.21     46.07 o 
  -6   1  18       34.17       23.52     31.76 o 
  -5   1  18       21.01      -26.29     30.99 o 
  -4   1  18       16.20      -31.34     23.87 o 
  -3   1  18       49.89       41.04     27.62 o 
  -2   1  18       42.44       30.30     19.67 o 
  -1   1  18       93.78      104.90     24.25 o 
   0   1  18      134.31      146.87     24.52 o 
   1   1  18        1.40       -2.44     20.67 o 
   2   1  18       52.00       29.46     19.61 o 
   3   1  18       51.25       73.05     25.36 o 
   4   1  18        2.77        6.84     23.87 o 
   5   1  18        3.25      -16.74     24.70 o 
   6   1  18       35.42       25.81     33.05 o 
 -11   2  18        3.64        3.31     41.42 o 
 -10   2  18        1.62       31.56     40.34 o 
  -9   2  18      104.07       94.97     55.76 o 
  -8   2  18       24.13       19.76     35.88 o 
  -7   2  18       89.47       47.34     53.59 o 
  -6   2  18        7.37      -16.62     28.00 o 
  -5   2  18      212.62      239.88     39.10 o 
  -4   2  18       28.85        4.80     20.97 o 
  -3   2  18       56.44       60.13     22.02 o 
  -2   2  18       81.57       62.34     22.79 o 
  -1   2  18       57.11       70.18     24.26 o 
   0   2  18       86.93      101.05     30.94 o 
   1   2  18       14.31       18.63     20.74 o 
   2   2  18        7.42       16.74     21.97 o 
   3   2  18        5.29        4.33     22.27 o 
   4   2  18       53.31       56.09     24.81 o 
   5   2  18      123.45      187.74     30.82 o 
   6   2  18        4.16       -4.94     31.03 o 
 -10   3  18       15.26      -26.66     41.62 o 
  -9   3  18        0.34       56.72     40.52 o 
  -8   3  18      524.64      561.39     61.37 o 
  -7   3  18       13.49      -23.95     30.16 o 
  -6   3  18       23.39       13.47     24.29 o 
  -5   3  18       78.89       71.46     24.26 o 
  -4   3  18      194.01      186.38     27.87 o 
  -3   3  18       46.76       22.38     22.86 o 
  -2   3  18      248.77      279.07     30.50 o 
  -1   3  18        4.36      -19.83     21.02 o 
   0   3  18       66.23       50.26     28.37 o 
   1   3  18       72.11       62.61     24.86 o 
   2   3  18       22.28       24.95     23.44 o 
   3   3  18        8.65        2.60     28.37 o 
   4   3  18        4.31        2.52     31.45 o 
   5   3  18       35.55       87.43     45.96 o 
  -9   4  18      149.92      120.81     37.75 o 
  -8   4  18        2.72      -56.62     33.22 o 
  -7   4  18       22.34        2.85     26.15 o 
  -6   4  18      177.40      208.05     31.40 o 
  -5   4  18       18.45       40.22     34.99 o 
  -4   4  18        6.26      -33.93     23.35 o 
  -3   4  18        0.43      -16.92     23.60 o 
  -2   4  18       60.09       43.40     25.63 o 
  -1   4  18      102.37      139.51     27.36 o 
   0   4  18      162.99      226.72     32.49 o 
   1   4  18       57.52       71.90     28.13 o 
   2   4  18        1.22      -31.83     28.30 o 
   3   4  18      180.40      169.68     43.40 o 
   4   4  18       14.09       24.20     34.20 o 
  -8   5  18       29.69       10.77     34.04 o 
  -7   5  18      201.52      230.77     38.05 o 
  -6   5  18       24.02       33.16     30.44 o 
  -5   5  18        4.07      -17.09     27.36 o 
  -4   5  18        4.50      -17.46     26.44 o 
  -3   5  18       54.64       56.61     29.39 o 
  -2   5  18        2.19       -3.72     26.59 o 
  -1   5  18      271.29      258.15     36.26 o 
   0   5  18        5.44        7.54     26.83 o 
   1   5  18      148.60      132.80     35.13 o 
   2   5  18        4.06       -5.47     34.51 o 
   3   5  18       34.66       33.94     38.27 o 
  -5   6  18      212.62      276.89     42.07 o 
  -4   6  18        3.78      -36.75     32.45 o 
  -3   6  18       49.49       85.38     32.41 o 
  -2   6  18        0.21      -21.11     28.89 o 
  -1   6  18        6.74      -31.69     31.09 o 
   0   6  18      208.12      195.99     43.89 o 
 -11   0  19      355.46      213.41     71.94 o 
  -9   0  19       30.57       85.38     51.91 o 
  -7   0  19      176.94      234.30     60.96 o 
  -5   0  19       34.41       42.60     51.65 o 
  -3   0  19        0.36        8.36     47.39 o 
   1   0  19       33.70       38.74     25.51 o 
   3   0  19        0.46       30.15     36.14 o 
   5   0  19      385.54      299.78     67.76 o 
 -11   1  19       30.18       70.47     44.26 o 
 -10   1  19      178.90      106.08     43.64 o 
  -9   1  19      317.08      267.44     48.17 o 
  -8   1  19      104.64       41.35     38.71 o 
  -7   1  19       39.91       15.66     34.29 o 
  -6   1  19        0.04      -17.37     33.03 o 
  -5   1  19       22.85       -5.23     32.29 o 
  -4   1  19       16.90       13.65     57.77 o 
  -3   1  19       30.32        0.55     28.28 o 
  -2   1  19      116.32       86.88     34.04 o 
  -1   1  19        0.01      -26.09     19.87 o 
   0   1  19        2.89      -24.86     20.56 o 
   1   1  19       11.27       21.24     23.48 o 
   2   1  19       21.04       -0.05     31.93 o 
   3   1  19        0.88      -12.81     21.74 o 
   4   1  19       47.73       20.69     31.21 o 
   5   1  19        2.10      -54.33     31.00 o 
 -10   2  19      442.86      460.32     74.44 o 
  -9   2  19       33.66       20.73     52.15 o 
  -8   2  19       16.58        1.57     45.66 o 
  -7   2  19       10.31        4.99     37.03 o 
  -6   2  19       37.75       34.60     31.42 o 
  -5   2  19        3.85       16.97     30.54 o 
  -4   2  19       22.14       43.25     31.43 o 
  -3   2  19        2.69       37.98     28.47 o 
  -2   2  19      207.41      265.55     37.55 o 
  -1   2  19      152.07      117.34     25.78 o 
   0   2  19       29.18       29.40     23.09 o 
   1   2  19      103.06       69.51     24.52 o 
   2   2  19       46.66       40.30     24.16 o 
   3   2  19       13.38       43.75     30.35 o 
   4   2  19       16.21       20.16     31.99 o 
   5   2  19        0.46       17.52     26.49 o 
  -9   3  19      138.30      100.94     43.71 o 
  -8   3  19      111.73      110.06     45.47 o 
  -7   3  19      163.52      169.04     40.13 o 
  -6   3  19        0.04      -36.56     36.16 o 
  -5   3  19       29.57       71.38     36.25 o 
  -4   3  19        4.73       11.67     24.22 o 
  -3   3  19      329.17      378.12     38.80 o 
  -2   3  19        0.09      -22.06     23.08 o 
  -1   3  19       34.32       72.91     24.22 o 
   0   3  19        3.59      -17.19     25.35 o 
   1   3  19       41.53       74.00     26.72 o 
   2   3  19       19.02       22.49     30.71 o 
   3   3  19       54.70       66.18     34.13 o 
   4   3  19       24.33       62.34     35.52 o 
  -8   4  19       35.24       32.61     39.44 o 
  -7   4  19      169.00      202.67     61.36 o 
  -6   4  19       21.49       35.34     43.62 o 
  -5   4  19       83.57       67.42     29.01 o 
  -4   4  19        0.24       -5.25     26.20 o 
  -3   4  19       16.07       15.93     54.32 o 
  -2   4  19      269.53      326.43     45.78 o 
  -1   4  19       77.40       71.60     31.27 o 
   0   4  19      279.96      286.54     36.73 o 
   1   4  19      141.17      183.23     36.05 o 
   2   4  19        3.88        4.34     34.82 o 
   3   4  19       26.97       74.11     37.00 o 
  -6   5  19        2.57      -31.58     37.95 o 
  -5   5  19       18.05        0.12     28.85 o 
  -4   5  19      178.31      196.15     36.12 o 
  -3   5  19       12.43       14.64     30.47 o 
  -2   5  19      319.36      366.96     40.58 o 
  -1   5  19       71.54      131.17     32.04 o 
   0   5  19       26.50        1.30     29.72 o 
   1   5  19        0.11       17.91     38.55 o 
 -10   0  20       42.96       20.16     54.06 o 
  -8   0  20        4.16      -28.82     48.89 o 
  -6   0  20      316.52      384.43     76.85 o 
  -4   0  20        0.81      -39.20     49.15 o 
  -2   0  20       16.07      -21.28     49.76 o 
   0   0  20      821.14      683.70     99.25 o 
   2   0  20       22.04      -11.11     41.05 o 
   4   0  20       76.27       55.05     50.40 o 
 -10   1  20       15.10       51.59     41.65 o 
  -9   1  20      236.87      219.10     46.79 o 
  -8   1  20      294.48      211.99     75.60 o 
  -7   1  20       55.28       65.77     38.71 o 
  -6   1  20        2.14      -63.31     31.65 o 
  -5   1  20       18.78       -0.65     34.37 o 
  -4   1  20       97.19       99.73     49.41 o 
  -3   1  20      139.53      117.00     55.23 o 
  -2   1  20      182.74      300.63     45.56 o 
  -1   1  20       62.60       70.80     33.88 o 
   0   1  20        2.12        6.95     23.75 o 
   1   1  20       38.63       51.22     25.57 o 
   2   1  20       71.06       72.28     27.29 o 
   3   1  20       34.04      103.57     35.39 o 
   4   1  20        0.39       67.53    101.19 o 
  -9   2  20        4.58      -40.33     40.33 o 
  -8   2  20        0.56        7.15     42.60 o 
  -7   2  20      221.22      106.02     42.77 o 
  -6   2  20       16.53       -8.64     65.78 o 
  -5   2  20      296.97      328.47     82.90 o 
  -4   2  20        0.47        1.89     31.47 o 
  -3   2  20       33.47      -16.82     30.92 o 
  -2   2  20       57.59       88.65     26.53 o 
  -1   2  20      246.77      287.19     33.40 o 
   0   2  20       10.23        8.62     24.09 o 
   1   2  20       37.60       59.19     26.50 o 
   2   2  20        6.59      -19.72     25.16 o 
   3   2  20       29.34       16.75     51.16 o 
   4   2  20        9.69      -14.60     33.92 o 
  -8   3  20       88.56      -56.26     56.35 o 
  -7   3  20       28.21       19.61     35.82 o 
  -6   3  20       46.08       36.84     35.36 o 
  -5   3  20        4.06      -19.43     33.24 o 
  -4   3  20      400.32      494.42     56.09 o 
  -3   3  20      135.23      138.41     30.06 o 
  -2   3  20        0.54      -22.98     25.65 o 
  -1   3  20        0.26       22.42     25.59 o 
   0   3  20        2.12       29.98     25.88 o 
   1   3  20       36.45       58.70     28.46 o 
   2   3  20        8.47       26.49     33.47 o 
   3   3  20       17.18       35.84     34.36 o 
  -7   4  20        1.99       -4.92     36.12 o 
  -6   4  20      132.74      132.40     44.03 o 
  -5   4  20        1.56      -17.82     28.88 o 
  -4   4  20        4.42       10.09     29.59 o 
  -3   4  20       44.72       30.01     28.31 o 
  -2   4  20      154.25      202.78     32.97 o 
  -1   4  20        4.47       71.34     34.98 o 
   0   4  20       30.62       22.55     29.77 o 
   1   4  20        8.58       17.73     39.16 o 
   2   4  20        6.45       -1.73     35.55 o 
  -4   5  20       52.55       86.75     33.61 o 
  -3   5  20        1.50      -26.67     43.69 o 
  -2   5  20       12.38       80.85     33.86 o 
  -1   5  20       61.03       75.24     34.56 o 
  -9   0  21        4.06       23.39     56.22 o 
  -7   0  21       12.60      -11.72     49.71 o 
  -5   0  21       31.23        3.79     54.06 o 
  -3   0  21       14.56      -61.82     50.88 o 
   1   0  21       44.63      -20.55     60.40 o 
   3   0  21       25.40      -57.72     65.82 o 
  -9   1  21        8.54       29.06     61.04 o 
  -8   1  21      108.49       33.41     41.92 o 
  -7   1  21      152.63      179.97    108.64 o 
  -6   1  21        0.27      -13.66     37.02 o 
  -5   1  21        6.56      -55.42     33.14 o 
  -4   1  21       24.06        5.46     35.91 o 
  -3   1  21       38.25        7.15     32.42 o 
  -2   1  21       61.08       17.74     33.69 o 
  -1   1  21       14.54        5.83     33.90 o 
   0   1  21        9.50       23.88     59.40 o 
   1   1  21       63.26      132.91     52.36 o 
   2   1  21       31.74       24.45     29.13 o 
   3   1  21      172.65      219.44     41.73 o 
  -8   2  21       17.43      -10.20     92.92 o 
  -7   2  21       34.02      -37.94     41.25 o 
  -6   2  21       83.79      106.83     62.21 o 
  -5   2  21        0.12      -44.25     57.38 o 
  -4   2  21        0.14       47.19     33.81 o 
  -3   2  21        0.04       -1.62     32.39 o 
  -2   2  21      247.00      227.45     43.16 o 
  -1   2  21        0.30       -9.51     33.09 o 
   0   2  21       72.36       93.18     28.70 o 
   1   2  21        1.97       13.27     27.27 o 
   2   2  21        4.87       34.54     34.06 o 
   3   2  21        7.84      -32.28     33.22 o 
  -7   3  21       47.20       59.08     40.40 o 
  -6   3  21        0.93      118.09     41.53 o 
  -5   3  21       35.43       18.89     60.48 o 
  -4   3  21       22.09        3.79     82.04 o 
  -3   3  21      131.39       96.19     38.26 o 
  -2   3  21        0.24        7.81     28.13 o 
  -1   3  21       28.36        2.27     27.79 o 
   0   3  21       25.83       42.20     28.37 o 
   1   3  21        6.55      -29.29     28.22 o 
  -5   4  21       57.34       15.97     45.99 o 
  -4   4  21        0.86      -36.22     31.40 o 
  -3   4  21       35.79       92.72     32.41 o 
  -2   4  21       29.63       48.99     32.14 o 
  -1   4  21       71.16       65.50     31.36 o 
  -8   0  22        9.01       32.74     59.66 o 
  -6   0  22       27.88       47.39     59.19 o 
  -4   0  22        0.70      -38.81     62.81 o 
  -2   0  22        2.83      -45.15     59.58 o 
   0   0  22      158.00      107.31     70.56 o 
   2   0  22        0.49      -88.91     68.58 o 
  -7   1  22        5.66      -17.51     43.58 o 
  -6   1  22        1.81       -2.24     40.87 o 
  -5   1  22        9.36       45.40     59.79 o 
  -4   1  22        3.03       -6.18     37.61 o 
  -3   1  22        2.01      -29.99     60.35 o 
  -2   1  22       16.32        6.43     35.58 o 
  -1   1  22        0.65      -35.31     35.25 o 
   0   1  22        5.01       40.82     37.21 o 
   1   1  22      122.59      213.70     49.80 o 
  -7   2  22       41.81       -4.47     46.99 o 
  -6   2  22       48.72       -2.68     43.29 o 
  -5   2  22        0.90       -3.43     41.87 o 
  -4   2  22       20.91      137.78     74.87 o 
  -3   2  22      138.35      291.08     65.48 o 
  -2   2  22      111.93      125.67     41.76 o 
  -1   2  22      121.69      151.75     41.42 o 
   0   2  22        3.03      -15.30     46.35 o 
   1   2  22       24.03       22.06     57.25 o 
  -5   3  22       13.27       57.40     42.39 o 
  -4   3  22      360.75      315.29     52.49 o 
  -3   3  22        0.03       -8.68     39.04 o 
  -2   3  22        7.09      -43.37     36.49 o 
  -1   3  22        0.93       24.53     38.89 o 
  -5   0  23        9.30      -56.60     59.92 o 
  -3   0  23      134.98      237.36     75.65 o 
  -1   0  23      656.69      350.36     80.77 o 
  -5   1  23        1.01       34.85     43.19 o 
  -4   1  23       27.96        3.66     43.80 o 
  -3   1  23      219.92      135.52     53.14 o 
  -2   1  23       24.83      -48.61     63.17 o 
  -1   1  23      101.27      103.90     67.12 o 
                                                 
